# Supplementary material for: Low Rate of Germline Investigation for Variants of Suspected Germline Origin Detected During the Diagnostic Work‐Up of Myeloid Neoplasms
Source: EJHaem. 2025 Dec 16;6(6):e70206. doi: 10.1002/jha2.70206 (PMC12707176; doi:10.1002/jha2.70206)
Supplement: Supplementary file 1 — Supporting File 1 [file JHA2-6-e70206-s002.xlsx]

## Sheet: Gene content
Gene	ROI	Comments	Coordinates (hg19)
			Start_1	END_1	START_2	END_2
ABL1	CDS
AKT1	CDS
ALK	Hotspot		29432604	29432724	29443635	29443755
ANKRD26	CDS+UTR	5'UTR also included in design	27389014	27389427
ARHGEF10	CDS
ARID1A	CDS
ARID2	CDS
ASXL1	CDS
ASXL2	CDS
ATRX	CDS
BAP1	CDS
BCL10	CDS
BCL11B	CDS
BCL2	CDS
BCOR	CDS
BCORL1	CDS
BRAF	CDS
BRCC3	CDS
BTG1	CDS
BTK	CDS	Lymphoid relevance
CALR	CDS
CBL	CDS
CBLB	CDS
CCND3	CDS
CDK4	CDS
CDKN1B	CDS
CDKN2A	CDS
CDKN2B	CDS
CDKN2C	CDS
CEBPA	CDS
CHD4	CDS
CHEK2	Hotspot	2 exons	29083850	29084022	29091686	29091903
CNOT3	CDS
CREBBP	CDS
CRLF2	CDS
CSF1R	CDS
CSF2RB	CDS
CSF3R	CDS
CSNK1A1	CDS
CTCF	CDS
CTNNB1	CDS
CUX1	CDS
CXCR4	CDS	Lymphoid relevance
CYP2D6	CDS+Hotspot	PGx
DCC	CDS
DDX23	CDS
DDX3X	CDS
DDX4	CDS
DDX41	CDS
DDX54	CDS
DHX15	CDS
DHX33	CDS
DICER1	CDS
DKC1	Hotspot	Exon1, 5’UTR
DNM2	CDS
DNMT3A	CDS
DNMT3B	CDS
DPYD	CDS+Hotspot	PGx
EBF1	CDS
EED	CDS
EGFR	Hotspot	2 exons	55242400	55242545	55259450	55259581
EP300	CDS
ETNK1	CDS
ETV6	CDS
EZH2	CDS
FAM175A	CDS
FANCI	Hotspot	Intron 31	89849125	89849176
FBXW7	Hotspot	2 exons	153247223	153247354	153249319	153249450
FGFR2	Hotspot	2 exons	123257969	123258100	123279612	123279743
FLT3	CDS	Includes ITD and TKD
GATA1	CDS
GATA2	CDS+Hotspot	includes 2 hotspot positions at chr3:128202132 and chr3:128202191
GFI1	CDS
GIGYF2	CDS
GNAS	CDS
GNB1	CDS
H3F3A	CDS
H3F3B	CDS
HIPK2	CDS
HRAS	CDS
IDH1	CDS
IDH2	CDS
IKZF1	CDS
IL7R	CDS
INO80	CDS
IRF1	CDS
IRF4	CDS
IRF8	CDS
JAK1	CDS
JAK2	CDS
JAK3	Hotspot	Exon 15	17945904	17946035
JARID2	CDS
KDM5C	CDS
KDM6A	CDS
KIT	CDS
KMT2A	CDS	Also known as MLL
KMT2C	CDS	Also known as MLL3
KMT2D	CDS	Also known as MLL2
KRAS	CDS
LEF1	CDS
LUC7L2	CDS
MED12	CDS
MGA	CDS
MPL	CDS
MYB	CDS
MYC	CDS
MYCN	CDS
MYD88	CDS	Lymphoid relevance
NF1	CDS
NF2	CDS
NFE2	CDS
NFE2L2	Hotspot	Exon 2	178095031	178128859
NIPBL	CDS
NOTCH1	CDS+UTR	Inludes 3' UTR	139388885	139390523
NOTCH2	CDS
NPM1	CDS
NRAS	CDS
NSD2	CDS
NT5C2	CDS
NUDT15	CDS+Hotspot	PGx
NXF1	CDS
PAX5	CDS
PDGFRA	CDS
PHF6	CDS
PHIP	CDS
PIK3CA	Hotspot	2 exons	178936023	178936142	178952020	178952151
PIK3CD	CDS
PIK3R1	CDS
PLCG2	CDS	Lymphoid relevance
PPM1D	CDS
PRPF40A	CDS
PRPF40B	CDS
PRPF8	CDS
PTEN	CDS
PTPN11	CDS
PTPRF	CDS
RAC1	CDS
RAD21	CDS
RAD50	CDS
RAD51	CDS
RASGRF1	CDS
RB1	CDS
RHOA	CDS
RIT1	CDS
ROBO1	CDS
ROBO2	CDS
RPL10	CDS
RPL22	CDS
RPL5	CDS
RRAS	CDS
RUNX1	CDS
SAMD9	CDS
SAMD9L	CDS
SAMHD1	CDS
SBDS	CDS
SETBP1	CDS
SETD2	CDS
SETDB1	CDS
SF1	CDS
SF3A1	CDS
SF3B1	CDS
SH2B3	CDS
SMARCA4	CDS
SMC1A	CDS
SMC3	CDS
SMG1	CDS
SPRED2	CDS
SRCAP	CDS
SRP72	CDS
SRSF2	CDS
STAG1	CDS
STAG2	CDS
STAT3	CDS
STAT5A	CDS
STAT5B	CDS
SUZ12	CDS
TBL1XR1	CDS
TERC	NC	Additional content around gene	169482183	169483654
TERT	Hotspot	Promoter	1295088	1295390
TET2	CDS
TOX	CDS
TP53	CDS	Includes exon 1
TPMT	CDS+Hotspot	PGx
TRRAP	CDS
U2AF1	CDS
U2AF2	CDS
UBA2	CDS
UGT1A1	CDS+Hotspot	PGx
USH2A	CDS
USP7	CDS
USP9X	CDS
WT1	CDS
YLPM1	CDS
ZBTB33	CDS
ZBTB7A	CDS
ZEB2	CDS
ZMYM3	CDS
ZNF318	CDS
ZRSR2	CDS
CDS = coding sequence; NC = non-coding sequence; PDx=Pharmacogenomics gene ROI = region of interest;

## Sheet: CNV backbone
Chromosome	Coordinates (hg19)			Segment_ID	dbSNP_ID
	Position	Start	End
1	4849384	4849344	4849424	rs2235438_4849384	rs2235438
1	4955862	4955822	4955902	rs6426446_4955862	rs6426446
1	7434544	7434504	7434584	rs845215_7434544	rs845215
1	7520129	7520089	7520169	rs1725235_7520129	rs1725235
1	14192672	14192632	14192712	rs1203659_14192672	rs1203659
1	15296019	15295979	15296059	rs880922_15296019	rs880922
1	20541370	20541330	20541410	rs10799615_20541370	rs10799615
1	22587878	22587838	22587918	rs4655036_22587878	rs4655036
1	30535114	30535074	30535154	rs869357_30535114	rs869357
1	30794960	30794920	30795000	rs4949254_30794960	rs4949254
1	35013586	35013546	35013626	rs12136079_35013586	rs12136079
1	35468429	35468389	35468469	rs2151554_35468429	rs2151554
1	36411737	36411697	36411777	rs6665591_36411737	rs6665591
1	43793899	43793850	43793949	rs1209702	rs1209702
1	43794764	43794715	43794814	rs1199037	rs1199037
1	43800001	43799952	43800051	rs1199038	rs1199038
1	43801186	43801137	43801236	rs12058355	rs12058355
1	43803120	43803071	43803170	rs839993	rs839993
1	43803222	43803173	43803272	rs710252	rs710252
1	43807075	43807026	43807125	rs1749959	rs1749959
1	43807539	43807490	43807589	rs35732878	rs35732878
1	43808520	43808471	43808570	rs111888775	rs111888775
1	43811405	43811356	43811455	rs1199036	rs1199036
1	43812075	43812026	43812125	rs1760670	rs1760670
1	43814864	43814815	43814914	rs839995	rs839995
1	43816532	43816483	43816582	rs839996	rs839996
1	43821071	43821022	43821121	rs72669002	rs72669002
1	43821856	43821807	43821906	rs1760669	rs1760669
1	43822664	43822615	43822714	rs1749960	rs1749960
1	43825643	43825595	43825694	rs839763	rs839763
1	43826311	43826263	43826362	rs710251	rs710251
1	53811942	53811902	53811982	rs6698595_53811942	rs6698595
1	59564373	59564333	59564413	rs2989871_59564373	rs2989871
1	66042078	66042038	66042118	rs3790428_66042078	rs3790428
1	66372906	66372866	66372946	rs11208766_66372906	rs11208766
1	70742063	70742023	70742103	rs270487_70742063	rs270487
1	71762203	71762163	71762243	rs6695355_71762203	rs6695355
1	75413622	75413582	75413662	rs11162256_75413622	rs11162256
1	82939537	82939497	82939577	rs11163482_82939537	rs11163482
1	83024692	83024652	83024732	rs318416_83024692	rs318416
1	96258925	96258885	96258965	rs10783020_96258925	rs10783020
1	99589424	99589384	99589464	rs303387_99589424	rs303387
1	99780284	99780244	99780324	rs712878_99780284	rs712878
1	102237818	102237778	102237858	rs1327583_102237818	rs1327583
1	106053803	106053763	106053843	rs777107_106053803	rs777107
1	108079945	108079905	108079985	rs666003_108079945	rs666003
1	109490457	109490417	109490497	rs839543_109490457	rs839543
1	113234456	113234416	113234496	rs2932532_113234456	rs2932532
1	116333734	116333694	116333774	rs6669078_116333734	rs6669078
1	117273534	117273494	117273574	rs614516_117273534	rs614516
1	118223984	118223944	118224024	rs1529968_118223984	rs1529968
1	118346219	118346179	118346259	rs1342813_118346219	rs1342813
1	120199189	120199149	120199229	rs380155_120199189	rs380155
1	147282446	147282406	147282486	rs4950346_147282446	rs4950346
1	152330945	152330905	152330985	rs10788835_152330945	rs10788835
1	157550066	157550026	157550106	rs10489673_157550066	rs10489673
1	157599917	157599877	157599957	rs2758629_157599917	rs2758629
1	158507184	158507144	158507224	rs2051068_158507184	rs2051068
1	162831317	162831277	162831357	rs11588419_162831317	rs11588419
1	165044038	165043998	165044078	rs7554201_165044038	rs7554201
1	169022903	169022863	169022943	rs10919044_169022903	rs10919044
1	169431363	169431323	169431403	rs10800447_169431363	rs10800447
1	170835762	170835722	170835802	rs4656809_170835762	rs4656809
1	171393787	171393747	171393827	rs7540116_171393787	rs7540116
1	172415451	172415411	172415491	rs2269615_172415451	rs2269615
1	175869554	175869514	175869594	rs10753110_175869554	rs10753110
1	180810233	180810193	180810273	rs7349119_180810233	rs7349119
1	182696117	182696077	182696157	rs595289_182696117	rs595289
1	184327256	184327216	184327296	rs10911580_184327256	rs10911580
1	185520600	185520560	185520640	rs534817_185520600	rs534817
1	188746974	188746934	188747014	rs10800595_188746974	rs10800595
1	189243491	189243451	189243531	rs7545468_189243491	rs7545468
1	190734051	190734011	190734091	rs567695_190734051	rs567695
1	202188641	202188601	202188681	rs2924105_202188641	rs2924105
1	209632563	209632523	209632603	rs1156784_209632563	rs1156784
1	214977365	214977325	214977405	rs1993032_214977365	rs1993032
1	219421928	219421888	219421968	rs1474372_219421928	rs1474372
1	219991341	219991301	219991381	rs7525210_219991341	rs7525210
1	221345742	221345702	221345782	rs1417922_221345742	rs1417922
1	226064745	226064705	226064785	rs360093_226064745	rs360093
1	227596280	227596240	227596320	rs12408981_227596280	rs12408981
1	230355438	230355398	230355478	rs12403323_230355438	rs12403323
1	232455403	232455363	232455443	rs1338519_232455403	rs1338519
1	234272887	234272847	234272927	rs1458590_234272887	rs1458590
1	234802267	234802227	234802307	rs610329_234802267	rs610329
1	240683489	240683449	240683529	rs10802883_240683489	rs10802883
1	245977996	245977956	245978036	rs10924340_245977996	rs10924340
1		43824356	43824455	CNVGENESNP1	CNVGENESNP1
1		43824440	43824539	CNVGENESNP2	CNVGENESNP2
2	4717089	4717049	4717129	rs747888_4717089	rs747888
2	4901103	4901063	4901143	rs10174397_4901103	rs10174397
2	5429260	5429220	5429300	rs6759683_5429260	rs6759683
2	6851269	6851229	6851309	rs1505696_6851269	rs1505696
2	7541769	7541729	7541809	rs11897624_7541769	rs11897624
2	14528016	14527976	14528056	rs1829065_14528016	rs1829065
2	17675735	17675695	17675775	rs2030328_17675735	rs2030328
2	17986683	17986643	17986723	rs300152_17986683	rs300152
2	20616425	20616385	20616465	rs6710671_20616425	rs6710671
2	21058264	21058224	21058304	rs11096687_21058264	rs11096687
2	25100738	25100698	25100778	rs10865315_25100738	rs10865315
2	28539877	28539837	28539917	rs11902458_28539877	rs11902458
2	34654129	34654089	34654169	rs17260872_34654129	rs17260872
2	36353114	36353074	36353154	rs931996_36353114	rs931996
2	38467258	38467218	38467298	rs7608771_38467258	rs7608771
2	39842140	39842100	39842180	rs1861242_39842140	rs1861242
2	41764905	41764865	41764945	rs7604226_41764905	rs7604226
2	43951922	43951882	43951962	rs919694_43951922	rs919694
2	44561532	44561492	44561572	rs4953086_44561532	rs4953086
2	46128458	46128418	46128498	rs10187908_46128458	rs10187908
2	47257865	47257825	47257905	rs4953445_47257865	rs4953445
2	49394705	49394665	49394745	rs969230_49394705	rs969230
2	50178151	50178111	50178191	rs1363046_50178151	rs1363046
2	54660542	54660502	54660582	rs7597093_54660542	rs7597093
2	55687618	55687578	55687658	rs11694644_55687618	rs11694644
2	57016392	57016352	57016432	rs2193624_57016392	rs2193624
2	58496276	58496236	58496316	rs4672233_58496276	rs4672233
2	60170875	60170835	60170915	rs2419407_60170875	rs2419407
2	66352795	66352755	66352835	rs4671714_66352795	rs4671714
2	67673930	67673890	67673970	rs650129_67673930	rs650129
2	72126420	72126380	72126460	rs744027_72126420	rs744027
2	76787924	76787884	76787964	rs12477610_76787924	rs12477610
2	79227650	79227610	79227690	rs11126691_79227650	rs11126691
2	79422965	79422925	79423005	rs1434199_79422965	rs1434199
2	79525033	79524993	79525073	rs12465102_79525033	rs12465102
2	82017300	82017260	82017340	rs1432154_82017300	rs1432154
2	83593573	83593533	83593613	rs12464446_83593573	rs12464446
2	85408551	85408511	85408591	rs2568201_85408551	rs2568201
2	86184486	86184446	86184526	rs6547651_86184486	rs6547651
2	99373720	99373680	99373760	rs6712597_99373720	rs6712597
2	100801198	100801158	100801238	rs11677053_100801198	rs11677053
2	106021488	106021448	106021528	rs11888592_106021488	rs11888592
2	106678606	106678566	106678646	rs7598657_106678606	rs7598657
2	108623322	108623282	108623362	rs6720783_108623322	rs6720783
2	110053209	110053169	110053249	rs7370446_110053209	rs7370446
2	119592977	119592937	119593017	rs7567463_119592977	rs7567463
2	120048729	120048689	120048769	rs1530562_120048729	rs1530562
2	125301502	125301462	125301542	rs11890408_125301502	rs11890408
2	125424612	125424572	125424652	rs6750530_125424612	rs6750530
2	133317889	133317849	133317929	rs12463443_133317889	rs12463443
2	133919427	133919387	133919467	rs6716343_133919427	rs6716343
2	134775344	134775304	134775384	rs2046475_134775344	rs2046475
2	135069472	135069432	135069512	rs7587559_135069472	rs7587559
2	141599218	141599178	141599258	rs1429369_141599218	rs1429369
2	141641929	141641889	141641969	rs2380943_141641929	rs2380943
2	142098162	142098122	142098202	rs1402473_142098162	rs1402473
2	152156258	152156218	152156298	rs10203366_152156258	rs10203366
2	154688728	154688688	154688768	rs1406084_154688728	rs1406084
2	158739584	158739544	158739624	rs1441136_158739584	rs1441136
2	159560048	159560008	159560088	rs2528611_159560048	rs2528611
2	164133568	164133528	164133608	rs11891934_164133568	rs11891934
2	169205282	169205242	169205322	rs7597374_169205282	rs7597374
2	170845413	170845373	170845453	rs7597437_170845413	rs7597437
2	173914775	173914735	173914815	rs3769210_173914775	rs3769210
2	178848487	178848447	178848527	rs966433_178848487	rs966433
2	179632710	179632670	179632750	rs2291313_179632710	rs2291313
2	183485158	183485118	183485198	rs1527879_183485158	rs1527879
2	185198425	185198385	185198465	rs12616371_185198425	rs12616371
2	189541688	189541648	189541728	rs955813_189541688	rs955813
2	191869163	191869123	191869203	rs2030171_191869163	rs2030171
2	193538820	193538780	193538860	rs1898917_193538820	rs1898917
2	193562208	193562168	193562248	rs11887586_193562208	rs11887586
2	203723989	203723949	203724029	rs4673238_203723989	rs4673238
2	204836598	204836558	204836638	rs1075547_204836598	rs1075547
2	208230143	208230103	208230183	rs10804160_208230143	rs10804160
2	212698718	212698678	212698758	rs714393_212698718	rs714393
2	216768839	216768799	216768879	rs12465204_216768839	rs12465204
2	216826606	216826566	216826646	rs3770530_216826606	rs3770530
2	217736131	217736091	217736171	rs2241191_217736131	rs2241191
2	222085613	222085573	222085653	rs6719473_222085613	rs6719473
2	222202862	222202822	222202902	rs1430230_222202862	rs1430230
2	223361153	223361113	223361193	rs4673024_223361153	rs4673024
2	225069368	225069328	225069408	rs2219088_225069368	rs2219088
2	226701408	226701368	226701448	rs12612024_226701408	rs12612024
2	238792003	238791963	238792043	rs11898345_238792003	rs11898345
2	240678202	240678162	240678242	rs1866136_240678202	rs1866136
2	241363000	241362960	241363040	rs6437337_241363000	rs6437337
3	1449872	1449832	1449912	rs155864_1449872	rs155864
3	2001802	2001762	2001842	rs1488745_2001802	rs1488745
3	6422885	6422845	6422925	rs746493_6422885	rs746493
3	6610068	6610028	6610108	rs2129907_6610068	rs2129907
3	9040994	9040954	9041034	rs780930_9040994	rs780930
3	12955982	12955942	12956022	rs2596902_12955982	rs2596902
3	16403766	16403726	16403806	rs690343_16403766	rs690343
3	16770096	16770056	16770136	rs951491_16770096	rs951491
3	17744210	17744170	17744250	rs11128848_17744210	rs11128848
3	22112060	22112020	22112100	rs1479996_22112060	rs1479996
3	23146682	23146642	23146722	rs6783710_23146682	rs6783710
3	23317542	23317502	23317582	rs7630344_23317542	rs7630344
3	24205251	24205211	24205291	rs2683544_24205251	rs2683544
3	25408451	25408411	25408491	rs9853460_25408451	rs9853460
3	25569565	25569525	25569605	rs1153600_25569565	rs1153600
3	26806108	26806068	26806148	rs12493081_26806108	rs12493081
3	28650238	28650198	28650278	rs9839541_28650238	rs9839541
3	28746030	28745990	28746070	rs9840640_28746030	rs9840640
3	29047673	29047633	29047713	rs11129341_29047673	rs11129341
3	29250696	29250656	29250736	rs11129353_29250696	rs11129353
3	32670357	32670317	32670397	rs4608730_32670357	rs4608730
3	33432307	33432267	33432347	rs4678951_33432307	rs4678951
3	34786456	34786416	34786496	rs1420518_34786456	rs1420518
3	36109775	36109735	36109815	rs10865869_36109775	rs10865869
3	36515716	36515676	36515756	rs1456078_36515716	rs1456078
3	38548021	38547981	38548061	rs4371464_38548021	rs4371464
3	39453057	39453017	39453097	rs2269349_39453057	rs2269349
3	41443267	41443227	41443307	rs9824480_41443267	rs9824480
3	43177020	43176980	43177060	rs11129993_43177020	rs11129993
3	48515079	48515039	48515119	rs4858795_48515079	rs4858795
3	55235625	55235585	55235665	rs6785046_55235625	rs6785046
3	55487317	55487277	55487357	rs751193_55487317	rs751193
3	59789176	59789136	59789216	rs9846213_59789176	rs9846213
3	59967673	59967633	59967713	rs802774_59967673	rs802774
3	60459201	60459161	60459241	rs2121863_60459201	rs2121863
3	61187197	61187157	61187237	rs1916800_61187197	rs1916800
3	63597382	63597342	63597422	rs6774940_63597382	rs6774940
3	72323171	72323131	72323211	rs11922110_72323171	rs11922110
3	75010988	75010948	75011028	rs9857154_75010988	rs9857154
3	75139687	75139647	75139727	rs4677451_75139687	rs4677451
3	75164859	75164819	75164899	rs6806344_75164859	rs6806344
3	76716794	76716754	76716834	rs12497518_76716794	rs12497518
3	87348066	87348026	87348106	rs2646218_87348066	rs2646218
3	88892638	88892598	88892678	rs6800661_88892638	rs6800661
3	94429172	94429132	94429212	rs12497253_94429172	rs12497253
3	95454468	95454428	95454508	rs6438074_95454468	rs6438074
3	98267289	98267249	98267329	rs9289628_98267289	rs9289628
3	104282534	104282494	104282574	rs4895085_104282534	rs4895085
3	106127714	106127674	106127754	rs7620623_106127714	rs7620623
3	112353238	112353198	112353278	rs981181_112353238	rs981181
3	112547601	112547561	112547641	rs1387024_112547601	rs1387024
3	116506471	116506431	116506511	rs6806089_116506471	rs6806089
3	118605469	118605429	118605509	rs1464413_118605469	rs1464413
3	123714982	123714942	123715022	rs6438822_123714982	rs6438822
3	134069661	134069621	134069701	rs9853621_134069661	rs9853621
3	150742677	150742637	150742717	rs744876_150742677	rs744876
3	154880370	154880330	154880410	rs4679739_154880370	rs4679739
3	155848952	155848912	155848992	rs9862153_155848952	rs9862153
3	156800384	156800344	156800424	rs11712937_156800384	rs11712937
3	156952194	156952154	156952234	rs10451916_156952194	rs10451916
3	158104706	158104666	158104746	rs7648196_158104706	rs7648196
3	159601763	159601723	159601803	rs33053_159601763	rs33053
3	162769378	162769338	162769418	rs9841791_162769378	rs9841791
3	164564579	164564539	164564619	rs9842109_164564579	rs9842109
3	177899353	177899313	177899393	rs7620308_177899353	rs7620308
3	180017424	180017384	180017464	rs3914871_180017424	rs3914871
3	187304069	187304029	187304109	rs1863384_187304069	rs1863384
3	188183932	188183892	188183972	rs2114239_188183932	rs2114239
3	190212706	190212666	190212746	rs9864293_190212706	rs9864293
3	194238390	194238350	194238430	rs1807193_194238390	rs1807193
4	1402650	1402610	1402690	rs4441710_1402650	rs4441710
4	6113559	6113519	6113599	rs11731332_6113559	rs11731332
4	12321669	12321629	12321709	rs961996_12321669	rs961996
4	15499251	15499211	15499291	rs2160043_15499251	rs2160043
4	21650368	21650328	21650408	rs7437388_21650368	rs7437388
4	24030761	24030721	24030801	rs6858568_24030761	rs6858568
4	25133669	25133629	25133709	rs3756208_25133669	rs3756208
4	28143857	28143817	28143897	rs1918319_28143857	rs1918319
4	28204105	28204065	28204145	rs4318636_28204105	rs4318636
4	28400383	28400343	28400423	rs11938446_28400383	rs11938446
4	28746092	28746052	28746132	rs4591585_28746092	rs4591585
4	29722997	29722957	29723037	rs12641943_29722997	rs12641943
4	41333461	41333421	41333501	rs6830887_41333461	rs6830887
4	46047406	46047366	46047446	rs6447494_46047406	rs6447494
4	48356333	48356293	48356373	rs429969_48356333	rs429969
4	62707653	62707613	62707693	rs10021694_62707653	rs10021694
4	65604616	65604576	65604656	rs1430526_65604616	rs1430526
4	65763592	65763552	65763632	rs4860174_65763592	rs4860174
4	67138143	67138103	67138183	rs9968294_67138143	rs9968294
4	67191539	67191499	67191579	rs12643470_67191539	rs12643470
4	67840314	67840274	67840354	rs12500111_67840314	rs12500111
4	75662515	75662475	75662555	rs7656912_75662515	rs7656912
4	78271620	78271580	78271660	rs6831412_78271620	rs6831412
4	94653694	94653654	94653734	rs6837139_94653694	rs6837139
4	105135443	105135403	105135483	rs10516507_105135443	rs10516507
4	105409654	105409614	105409694	rs4129288_105409654	rs4129288
4	106131209	106131161	106131260	rs2007403	rs2007403
4	106133183	106133135	106133234	rs6533183	rs6533183
4	106134315	106134267	106134366	rs6855629	rs6855629
4	106135315	106135267	106135366	rs62332760	rs62332760
4	106137032	106136984	106137083	rs2047409	rs2047409
4	106138145	106138097	106138196	rs11735256	rs11735256
4	106140500	106140452	106140551	rs7655890	rs7655890
4	106142959	106142911	106143010	rs11097882	rs11097882
4	106143491	106143443	106143542	rs62332762	rs62332762
4	106143796	106143748	106143847	rs13147502	rs13147502
4	106143947	106143899	106143998	rs9884984	rs9884984
4	106144734	106144686	106144785	rs6839705	rs6839705
4	106148757	106148709	106148808	rs7674220	rs7674220
4	106151641	106151593	106151692	rs1391439	rs1391439
4	106151842	106151794	106151893	rs1391438	rs1391438
4	106152110	106152062	106152161	rs12645144	rs12645144
4	106152876	106152828	106152927	rs7658539	rs7658539
4	106152983	106152935	106153034	rs7683416	rs7683416
4	106160364	106160316	106160415	rs7670522	rs7670522
4	106164283	106164235	106164334	rs55838312	rs55838312
4	106167743	106167695	106167794	rs62330911	rs62330911
4	106171634	106171586	106171685	rs2647246	rs2647246
4	106173198	106173150	106173249	rs2726518	rs2726518
4	106174935	106174887	106174986	rs2647248	rs2647248
4	106178288	106178240	106178339	rs2133086	rs2133086
4	106178901	106178853	106178952	rs7678440	rs7678440
4	106180263	106180215	106180314	rs992493	rs992493
4	106181572	106181524	106181623	rs1032625	rs1032625
4	106183473	106183425	106183524	rs2726458	rs2726458
4	106184228	106184180	106184279	rs2454205	rs2454205
4	114757214	114757174	114757254	rs6823304_114757214	rs6823304
4	115456111	115456071	115456151	rs12503437_115456111	rs12503437
4	118610383	118610343	118610423	rs1459551_118610383	rs1459551
4	120259213	120259173	120259253	rs10004114_120259213	rs10004114
4	124344717	124344677	124344757	rs12233855_124344717	rs12233855
4	130125306	130125266	130125346	rs12502722_130125306	rs12502722
4	134134309	134134269	134134349	rs6534936_134134309	rs6534936
4	134635942	134635902	134635982	rs11735128_134635942	rs11735128
4	136777689	136777649	136777729	rs11723866_136777689	rs11723866
4	142367740	142367700	142367780	rs6837853_142367740	rs6837853
4	145225998	145225958	145226038	rs6821055_145225998	rs6821055
4	155454287	155454247	155454327	rs12649647_155454287	rs12649647
4	156646960	156646920	156647000	rs1384623_156646960	rs1384623
4	157519096	157519056	157519136	rs1521696_157519096	rs1521696
4	157615583	157615543	157615623	rs1996770_157615583	rs1996770
4	165697040	165697000	165697080	rs10155303_165697040	rs10155303
4	166310721	166310681	166310761	rs4308333_166310721	rs4308333
4	173704182	173704142	173704222	rs11938551_173704182	rs11938551
4	175047639	175047599	175047679	rs9992579_175047639	rs9992579
4	176935634	176935594	176935674	rs4536875_176935634	rs4536875
4	181797596	181797556	181797636	rs7659727_181797596	rs7659727
4	183806904	183806864	183806944	rs3924787_183806904	rs3924787
4	184234587	184234547	184234627	rs907360_184234587	rs907360
4	187367539	187367499	187367579	rs2889190_187367539	rs2889190
4	190093246	190093206	190093286	rs6848521_190093246	rs6848521
4	190262486	190262446	190262526	rs4241875_190262486	rs4241875
4		106147185	106147284	CNVGENESNP3	CNVGENESNP3
4		106163060	106163159	CNVGENESNP4	CNVGENESNP4
4		106167383	106167482	CNVGENESNP5	CNVGENESNP5
4		106168750	106168849	CNVGENESNP6	CNVGENESNP6
4		106172734	106172833	CNVGENESNP7	CNVGENESNP7
4		106179405	106179504	CNVGENESNP8	CNVGENESNP8
5	2979710	2979670	2979750	rs4242095_2979710	rs4242095
5	4089201	4089161	4089241	rs12513797_4089201	rs12513797
5	4577842	4577802	4577882	rs12657445_4577842	rs12657445
5	5492718	5492678	5492758	rs2964131_5492718	rs2964131
5	8453623	8453583	8453663	rs11960788_8453623	rs11960788
5	12049381	12049341	12049421	rs4318778_12049381	rs4318778
5	14009085	14009045	14009125	rs12517769_14009085	rs12517769
5	14869915	14869875	14869955	rs2934813_14869915	rs2934813
5	21760602	21760562	21760642	rs2303748_21760602	rs2303748
5	21824695	21824655	21824735	rs7730813_21824695	rs7730813
5	24066236	24066196	24066276	rs17501795_24066236	rs17501795
5	26678593	26678553	26678633	rs7711007_26678593	rs7711007
5	28498983	28498943	28499023	rs9292261_28498983	rs9292261
5	29954963	29954923	29955003	rs12516563_29954963	rs12516563
5	30031915	30031875	30031955	rs6885929_30031915	rs6885929
5	31061575	31061535	31061615	rs7720376_31061575	rs7720376
5	31652765	31652725	31652805	rs7727036_31652765	rs7727036
5	33817339	33817299	33817379	rs1867718_33817339	rs1867718
5	34605325	34605285	34605365	rs6451151_34605325	rs6451151
5	36368254	36368214	36368294	rs7728579_36368254	rs7728579
5	39084471	39084431	39084511	rs6895953_39084471	rs6895953
5	40457459	40457419	40457499	rs11955354_40457459	rs11955354
5	42147328	42147288	42147368	rs2134101_42147328	rs2134101
5	44273673	44273633	44273713	rs2034347_44273673	rs2034347
5	52665299	52665259	52665339	rs11747505_52665299	rs11747505
5	53875481	53875441	53875521	rs2548632_53875481	rs2548632
5	55652830	55652790	55652870	rs290756_55652830	rs290756
5	58088350	58088310	58088390	rs4700308_58088350	rs4700308
5	58205580	58205540	58205620	rs159734_58205580	rs159734
5	59018033	59017993	59018073	rs7701748_59018033	rs7701748
5	61657228	61657188	61657268	rs247265_61657228	rs247265
5	68390284	68390244	68390324	rs337259_68390284	rs337259
5	70762935	70762895	70762975	rs6877289_70762935	rs6877289
5	72671738	72671698	72671778	rs12659148_72671738	rs12659148
5	75111397	75111357	75111437	rs7709242_75111397	rs7709242
5	75927188	75927148	75927228	rs410262_75927188	rs410262
5	77168090	77168050	77168130	rs4490567_77168090	rs4490567
5	79172136	79172096	79172176	rs265005_79172136	rs265005
5	79801520	79801480	79801560	rs248998_79801520	rs248998
5	85961838	85961798	85961878	rs2410719_85961838	rs2410719
5	88365778	88365738	88365818	rs4916667_88365778	rs4916667
5	91982004	91981964	91982044	rs1532694_91982004	rs1532694
5	95011426	95011386	95011466	rs2548125_95011426	rs2548125
5	96383752	96383712	96383792	rs6861399_96383752	rs6861399
5	97303834	97303794	97303874	rs918595_97303834	rs918595
5	98022320	98022280	98022360	rs408005_98022320	rs408005
5	101265865	101265825	101265905	rs11952711_101265865	rs11952711
5	104045386	104045346	104045426	rs325523_104045386	rs325523
5	107051942	107051902	107051982	rs154167_107051942	rs154167
5	111983041	111983001	111983081	rs6860330_111983041	rs6860330
5	112676024	112675984	112676064	rs10067046_112676024	rs10067046
5	113106735	113106695	113106775	rs7732090_113106735	rs7732090
5	116415244	116415204	116415284	rs6889147_116415244	rs6889147
5	122138145	122138105	122138185	rs3776191_122138145	rs3776191
5	126841120	126841080	126841160	rs151796_126841120	rs151796
5	127196066	127196026	127196106	rs6864687_127196066	rs6864687
5	131271022	131270982	131271062	rs2108450_131271022	rs2108450
5	133908378	133908338	133908418	rs329321_133908378	rs329321
5	134389689	134389649	134389729	rs4976264_134389689	rs4976264
5	135406658	135406618	135406698	rs2058043_135406658	rs2058043
5	136191624	136191584	136191664	rs7724913_136191624	rs7724913
5	137431501	137431461	137431541	rs217256_137431501	rs217256
5	139517048	139517008	139517088	rs156095_139517048	rs156095
5	142329145	142329105	142329185	rs252234_142329145	rs252234
5	146538989	146538949	146539029	rs11949165_146538989	rs11949165
5	147496307	147496267	147496347	rs2052532_147496307	rs2052532
5	148140697	148140657	148140737	rs919723_148140697	rs919723
5	150229801	150229761	150229841	rs11949556_150229801	rs11949556
5	150777997	150777957	150778037	rs11740475_150777997	rs11740475
5	151756016	151755976	151756056	rs4958301_151756016	rs4958301
5	153690473	153690433	153690513	rs889029_153690473	rs889029
5	154504902	154504862	154504942	rs10078699_154504902	rs10078699
5	154936212	154936172	154936252	rs12655584_154936212	rs12655584
5	158624751	158624711	158624791	rs6888950_158624751	rs6888950
5	161253451	161253411	161253491	rs7443990_161253451	rs7443990
5	161322889	161322849	161322929	rs2279020_161322889	rs2279020
5	162712737	162712697	162712777	rs2560373_162712737	rs2560373
5	164637211	164637171	164637251	rs13178865_164637211	rs13178865
5	170640827	170640787	170640867	rs4867648_170640827	rs4867648
5	172573767	172573727	172573807	rs29798_172573767	rs29798
5	173763356	173763316	173763396	rs2964101_173763356	rs2964101
5	176644175	176644135	176644215	rs9313751_176644175	rs9313751
5	178268132	178268092	178268172	rs7448848_178268132	rs7448848
5	178996435	178996395	178996475	rs11743261_178996435	rs11743261
6	3797857	3797817	3797897	rs6925590_3797857	rs6925590
6	5106899	5106859	5106939	rs402541_5106899	rs402541
6	6269298	6269258	6269338	rs4960181_6269298	rs4960181
6	12518688	12518648	12518728	rs11753185_12518688	rs11753185
6	17627590	17627550	17627630	rs4716167_17627590	rs4716167
6	19729003	19728963	19729043	rs9356708_19729003	rs9356708
6	25092539	25092499	25092579	rs3818270_25092539	rs3818270
6	25606678	25606638	25606718	rs742131_25606678	rs742131
6	25795577	25795537	25795617	rs1165155_25795577	rs1165155
6	29230683	29230643	29230723	rs3130827_29230683	rs3130827
6	31053257	31053217	31053297	rs2535310_31053257	rs2535310
6	31358943	31358903	31358983	rs9266791_31358943	rs9266791
6	32877173	32877133	32877213	rs154989_32877173	rs154989
6	34617144	34617104	34617184	rs2814992_34617144	rs2814992
6	39190287	39190247	39190327	rs2815118_39190287	rs2815118
6	39338435	39338395	39338475	rs1885615_39338435	rs1885615
6	40588295	40588255	40588335	rs2494971_40588295	rs2494971
6	41311892	41311852	41311932	rs12530182_41311892	rs12530182
6	41460287	41460247	41460327	rs3800282_41460287	rs3800282
6	45556069	45556029	45556109	rs4711819_45556069	rs4711819
6	45769418	45769378	45769458	rs9296469_45769418	rs9296469
6	46910415	46910375	46910455	rs2077055_46910415	rs2077055
6	65096797	65096757	65096837	rs681665_65096797	rs681665
6	68164958	68164918	68164998	rs6455233_68164958	rs6455233
6	72558580	72558540	72558620	rs1536766_72558580	rs1536766
6	76598904	76598864	76598944	rs1535501_76598904	rs1535501
6	79720867	79720827	79720907	rs9443638_79720867	rs9443638
6	82467107	82467067	82467147	rs194609_82467107	rs194609
6	82610188	82610148	82610228	rs1931656_82610188	rs1931656
6	82852544	82852504	82852584	rs9341911_82852544	rs9341911
6	90009311	90009271	90009351	rs1570932_90009311	rs1570932
6	93108691	93108651	93108731	rs2757027_93108691	rs2757027
6	97729953	97729913	97729993	rs9387216_97729953	rs9387216
6	98417147	98417107	98417187	rs4610575_98417147	rs4610575
6	100302409	100302369	100302449	rs9321767_100302409	rs9321767
6	100315027	100314987	100315067	rs2397660_100315027	rs2397660
6	106051738	106051698	106051778	rs6933379_106051738	rs6933379
6	116470561	116470521	116470601	rs958738_116470561	rs958738
6	118629865	118629825	118629905	rs283044_118629865	rs283044
6	119108363	119108323	119108403	rs902780_119108363	rs902780
6	119748259	119748219	119748299	rs9401144_119748259	rs9401144
6	121788731	121788691	121788771	rs6919748_121788731	rs6919748
6	122329267	122329227	122329307	rs2679665_122329267	rs2679665
6	122329970	122329930	122330010	rs2684222_122329970	rs2684222
6	125258137	125258097	125258177	rs7762582_125258137	rs7762582
6	134758313	134758273	134758353	rs1040636_134758313	rs1040636
6	136294983	136294943	136295023	rs4072488_136294983	rs4072488
6	137723544	137723504	137723584	rs6912317_137723544	rs6912317
6	139292683	139292643	139292723	rs9376390_139292683	rs9376390
6	148266753	148266713	148266793	rs6919109_148266753	rs6919109
6	153023184	153023144	153023224	rs7774405_153023184	rs7774405
6	153412476	153412436	153412516	rs3910736_153412476	rs3910736
6	155699620	155699580	155699660	rs9322521_155699620	rs9322521
6	158411645	158411605	158411685	rs9459057_158411645	rs9459057
6	162170039	162169999	162170079	rs1569836_162170039	rs1569836
6	163517035	163516995	163517075	rs579172_163517035	rs579172
6	163528948	163528908	163528988	rs578974_163528948	rs578974
6	164341220	164341180	164341260	rs6921880_164341220	rs6921880
6	166653963	166653923	166654003	rs6909545_166653963	rs6909545
6	167630439	167630399	167630479	rs9348239_167630439	rs9348239
6	169644032	169643992	169644072	rs7382429_169644032	rs7382429
6	170798891	170798851	170798931	rs9366232_170798891	rs9366232
7	1672540	1672500	1672580	rs10807969_1672540	rs10807969
7	2020995	2020955	2021035	rs12668848_2020995	rs12668848
7	2166514	2166474	2166554	rs3778984_2166514	rs3778984
7	2640378	2640338	2640418	rs2917728_2640378	rs2917728
7	3372249	3372209	3372289	rs4327753_3372249	rs4327753
7	4798533	4798493	4798573	rs6463033_4798533	rs6463033
7	9062629	9062589	9062669	rs12702834_9062629	rs12702834
7	11691296	11691256	11691336	rs719914_11691296	rs719914
7	12252741	12252701	12252781	rs6460897_12252741	rs6460897
7	12463109	12463069	12463149	rs847901_12463109	rs847901
7	16584470	16584430	16584510	rs6461264_16584470	rs6461264
7	16603660	16603620	16603700	rs1524358_16603660	rs1524358
7	18171029	18170989	18171069	rs1178370_18171029	rs1178370
7	18182755	18182715	18182795	rs1178359_18182755	rs1178359
7	19616437	19616397	19616477	rs4236296_19616437	rs4236296
7	21080407	21080367	21080447	rs6963278_21080407	rs6963278
7	22987500	22987460	22987540	rs10253228_22987500	rs10253228
7	23293746	23293706	23293786	rs199347_23293746	rs199347
7	24164624	24164584	24164664	rs1494188_24164624	rs1494188
7	30118508	30118468	30118548	rs1109208_30118508	rs1109208
7	32894503	32894463	32894543	rs4101647_32894503	rs4101647
7	36132714	36132674	36132754	rs17204544_36132714	rs17204544
7	37220932	37220892	37220972	rs6946785_37220932	rs6946785
7	41461200	41461160	41461240	rs273172_41461200	rs273172
7	43288484	43288444	43288524	rs11771692_43288484	rs11771692
7	45127282	45127242	45127322	rs2331207_45127282	rs2331207
7	46780614	46780574	46780654	rs6463347_46780614	rs6463347
7	47802508	47802468	47802548	rs6953684_47802508	rs6953684
7	50739455	50739415	50739495	rs2244353_50739455	rs2244353
7	52528988	52528948	52529028	rs10488329_52528988	rs10488329
7	53722880	53722840	53722920	rs6964140_53722880	rs6964140
7	56749207	56749167	56749247	rs2634103_56749207	rs2634103
7	61074194	61074154	61074234	rs9314244_61074194	rs9314244
7	64075943	64075903	64075983	rs985669_64075943	rs985669
7	64721546	64721506	64721586	rs2900628_64721546	rs2900628
7	67074017	67073977	67074057	rs12667043_67074017	rs12667043
7	70859491	70859451	70859531	rs2189930_70859491	rs2189930
7	71297516	71297476	71297556	rs7777622_71297516	rs7777622
7	76134203	76134163	76134243	rs1465314_76134203	rs1465314
7	78021636	78021596	78021676	rs7790008_78021636	rs7790008
7	78319728	78319688	78319768	rs7791589_78319728	rs7791589
7	78867410	78867370	78867450	rs6947782_78867410	rs6947782
7	78902684	78902644	78902724	rs1918939_78902684	rs1918939
7	78924689	78924649	78924729	rs9648980_78924689	rs9648980
7	80802110	80802070	80802150	rs327677_80802110	rs327677
7	81076832	81076792	81076872	rs2906231_81076832	rs2906231
7	82948594	82948554	82948634	rs10230672_82948594	rs10230672
7	82956889	82956849	82956929	rs10226944_82956889	rs10226944
7	83542173	83542133	83542213	rs701286_83542173	rs701286
7	85608107	85608067	85608147	rs10231971_85608107	rs10231971
7	86544667	86544627	86544707	rs2519713_86544667	rs2519713
7	87600926	87600886	87600966	rs1637497_87600926	rs1637497
7	91179891	91179851	91179931	rs2192804_91179891	rs2192804
7	97097087	97097047	97097127	rs1420175_97097087	rs1420175
7	97793209	97793169	97793249	rs1039057_97793209	rs1039057
7	97826232	97826192	97826272	rs1495525_97826232	rs1495525
7	101454364	101454316	101454415	rs2690903	rs2690903
7	101460456	101460408	101460507	rs67759956	rs67759956
7	101464828	101464780	101464879	rs2906723	rs2906723
7	101467853	101467805	101467904	rs2970471	rs2970471
7	101493734	101493686	101493785	rs2970460	rs2970460
7	101507352	101507304	101507403	rs4729755	rs4729755
7	101524167	101524119	101524218	rs10261568	rs10261568
7	101577037	101576989	101577088	rs2906649	rs2906649
7	101581776	101581728	101581827	rs4729764	rs4729764
7	101586145	101586097	101586196	rs2970478	rs2970478
7	101591560	101591512	101591611	rs434564	rs434564
7	101599245	101599197	101599296	rs416466	rs416466
7	101604885	101604837	101604936	rs6954798	rs6954798
7	101608917	101608869	101608968	rs440923	rs440923
7	101617173	101617125	101617224	rs4727514	rs4727514
7	101625078	101625030	101625129	rs4729766	rs4729766
7	101630248	101630200	101630299	rs35478196	rs35478196
7	101642316	101642268	101642367	rs10808118	rs10808118
7	101647142	101647094	101647193	rs12668172	rs12668172
7	101651101	101651053	101651152	rs202145	rs202145
7	101655304	101655256	101655355	rs202142	rs202142
7	101660861	101660813	101660912	rs13233554	rs13233554
7	101666867	101666819	101666918	rs13243790	rs13243790
7	101688831	101688783	101688882	rs392438	rs392438
7	101693883	101693835	101693934	rs421168	rs421168
7	101706690	101706642	101706741	rs7796231	rs7796231
7	101710665	101710617	101710716	rs424478	rs424478
7	101721854	101721806	101721905	rs388781	rs388781
7	101728637	101728589	101728688	rs367026	rs367026
7	101731964	101731916	101732015	rs446076	rs446076
7	101780457	101780409	101780508	rs6950791	rs6950791
7	101786063	101786015	101786114	rs382228	rs382228
7	101797608	101797560	101797659	rs436287	rs436287
7	101803414	101803366	101803465	rs411354	rs411354
7	101807337	101807289	101807388	rs451352	rs451352
7	101816400	101816352	101816451	rs1124297	rs1124297
7	101820154	101820106	101820205	rs417013	rs417013
7	101823634	101823586	101823685	rs28485359	rs28485359
7	101827462	101827414	101827513	rs6465851	rs6465851
7	101837743	101837695	101837794	rs10270614	rs10270614
7	101840715	101840667	101840766	rs10808119	rs10808119
7	101846897	101846849	101846948	rs6465852	rs6465852
7	101854167	101854119	101854218	rs438635	rs438635
7	101858143	101858095	101858194	rs416276	rs416276
7	101873514	101873466	101873565	rs448665	rs448665
7	101878906	101878858	101878957	rs449785	rs449785
7	101890900	101890852	101890951	rs1297621	rs1297621
7	101896724	101896676	101896775	rs2529114	rs2529114
7	101906367	101906319	101906418	rs9770983	rs9770983
7	103122645	103122605	103122685	rs10233848_103122645	rs10233848
7	103214940	103214900	103214980	rs362813_103214940	rs362813
7	103275803	103275763	103275843	rs362646_103275803	rs362646
7	106194267	106194227	106194307	rs6466122_106194267	rs6466122
7	107730749	107730709	107730789	rs423686_107730749	rs423686
7	111820090	111820050	111820130	rs2729544_111820090	rs2729544
7	118316310	118316270	118316350	rs6978807_118316310	rs6978807
7	121090859	121090819	121090899	rs1534520_121090859	rs1534520
7	123382290	123382250	123382330	rs3807634_123382290	rs3807634
7	124270574	124270534	124270614	rs2049438_124270574	rs2049438
7	124323241	124323201	124323281	rs11496161_124323241	rs11496161
7	130476833	130476793	130476873	rs10954285_130476833	rs10954285
7	135681518	135681478	135681558	rs4732165_135681518	rs4732165
7	139338133	139338093	139338173	rs11761839_139338133	rs11761839
7	144662674	144662634	144662714	rs2140849_144662674	rs2140849
7	148505252	148505204	148505303	rs887571	rs887571
7	148505459	148505411	148505510	rs734004	rs734004
7	148505787	148505739	148505838	rs734002	rs734002
7	148506063	148506015	148506114	rs740949	rs740949
7	148508196	148508148	148508247	rs2072408	rs2072408
7	148508832	148508784	148508883	rs2072407	rs2072407
7	148513466	148513418	148513517	rs3735219	rs3735219
7	148519010	148518962	148519061	rs6464926	rs6464926
7	148530293	148530245	148530344	rs10245290	rs10245290
7	148540529	148540481	148540580	rs62505372	rs62505372
7	148540712	148540664	148540763	rs113341654	rs113341654
7	148548392	148548344	148548443	rs6975291	rs6975291
7	148554334	148554286	148554385	rs10952780	rs10952780
7	148554783	148554735	148554834	rs11772481	rs11772481
7	148555489	148555441	148555540	rs10952781	rs10952781
7	148555791	148555743	148555842	rs10952782	rs10952782
7	148557101	148557053	148557152	rs1880355	rs1880355
7	148559070	148559022	148559121	rs10952783	rs10952783
7	148561028	148560980	148561079	rs10259102	rs10259102
7	148561585	148561537	148561636	rs11976154	rs11976154
7	148562160	148562112	148562211	rs28617605	rs28617605
7	148562542	148562494	148562593	rs1996996	rs1996996
7	148562934	148562886	148562985	rs12670401	rs12670401
7	148563392	148563344	148563443	rs73158280	rs73158280
7	148563609	148563561	148563660	rs142648914	rs142648914
7	148564057	148564009	148564108	rs111880657	rs111880657
7	148565631	148565583	148565682	rs13222820	rs13222820
7	148570279	148570231	148570330	rs2373415	rs2373415
7	150486083	150486043	150486123	rs2373852_150486083	rs2373852
7	151430709	151430669	151430749	rs4726088_151430709	rs4726088
7	153622382	153622342	153622422	rs2215195_153622382	rs2215195
7	154594071	154594031	154594111	rs12667380_154594071	rs12667380
7	154799093	154799053	154799133	rs306288_154799093	rs306288
7	155835556	155835516	155835596	rs1551634_155835556	rs1551634
7	158450965	158450925	158451005	rs12533939_158450965	rs12533939
7		101471938	101472037	CNVGENESNP11	CNVGENESNP11
7		101703352	101703451	CNVGENESNP12	CNVGENESNP12
7		101714182	101714281	CNVGENESNP13	CNVGENESNP13
7		101933577	101933676	CNVGENESNP14	CNVGENESNP14
7		148510100	148510199	CNVGENESNP15	CNVGENESNP15
7		148530504	148530603	CNVGENESNP16	CNVGENESNP16
7		148565975	148566074	CNVGENESNP18	CNVGENESNP18
8	565232	565192	565272	rs1669694_565232	rs1669694
8	2387976	2387936	2388016	rs7017910_2387976	rs7017910
8	3176639	3176599	3176679	rs11991912_3176639	rs11991912
8	3489756	3489716	3489796	rs12678397_3489756	rs12678397
8	4166426	4166386	4166466	rs10503249_4166426	rs10503249
8	5498411	5498371	5498451	rs12541274_5498411	rs12541274
8	6327274	6327234	6327314	rs2442496_6327274	rs2442496
8	6710357	6710317	6710397	rs2977794_6710357	rs2977794
8	9184628	9184588	9184668	rs10106829_9184628	rs10106829
8	10470915	10470875	10470955	rs11773913_10470915	rs11773913
8	11096153	11096113	11096193	rs11777002_11096153	rs11777002
8	11268077	11268037	11268117	rs10094320_11268077	rs10094320
8	11587234	11587194	11587274	rs11250159_11587234	rs11250159
8	12586261	12586221	12586301	rs3802268_12586261	rs3802268
8	13745588	13745548	13745628	rs12544387_13745588	rs12544387
8	16704099	16704059	16704139	rs576762_16704099	rs576762
8	18100755	18100715	18100795	rs10503610_18100755	rs10503610
8	18464930	18464890	18464970	rs10102929_18464930	rs10102929
8	18916990	18916950	18917030	rs6982849_18916990	rs6982849
8	21563222	21563182	21563262	rs7813735_21563222	rs7813735
8	24533193	24533153	24533233	rs4625043_24533193	rs4625043
8	29496762	29496722	29496802	rs12676327_29496762	rs12676327
8	30349914	30349874	30349954	rs7840384_30349914	rs7840384
8	31397748	31397708	31397788	rs7006706_31397748	rs7006706
8	33638554	33638514	33638594	rs6997661_33638554	rs6997661
8	36092421	36092381	36092461	rs611313_36092421	rs611313
8	38736089	38736049	38736129	rs6984966_38736089	rs6984966
8	38858431	38858391	38858471	rs10106085_38858431	rs10106085
8	46942842	46942802	46942882	rs7836486_46942842	rs7836486
8	53901286	53901246	53901326	rs360956_53901286	rs360956
8	56063806	56063766	56063846	rs5008177_56063806	rs5008177
8	59790210	59790170	59790250	rs2594953_59790210	rs2594953
8	65193137	65193097	65193177	rs6982872_65193137	rs6982872
8	66183866	66183826	66183906	rs11998282_66183866	rs11998282
8	66631972	66631932	66632012	rs953593_66631972	rs953593
8	68201031	68200991	68201071	rs10105795_68201031	rs10105795
8	70250407	70250367	70250447	rs4737959_70250407	rs4737959
8	77228222	77228182	77228262	rs1405348_77228222	rs1405348
8	81288925	81288885	81288965	rs952557_81288925	rs952557
8	84050892	84050852	84050932	rs4481591_84050892	rs4481591
8	86485306	86485266	86485346	rs4740054_86485306	rs4740054
8	87558283	87558243	87558323	rs1946940_87558283	rs1946940
8	90282811	90282771	90282851	rs12547059_90282811	rs12547059
8	91433917	91433877	91433957	rs734545_91433917	rs734545
8	95348114	95348074	95348154	rs2515168_95348114	rs2515168
8	97963811	97963771	97963851	rs2853252_97963811	rs2853252
8	98382025	98381985	98382065	rs10097828_98382025	rs10097828
8	101361955	101361915	101361995	rs7015060_101361955	rs7015060
8	102984279	102984239	102984319	rs6982161_102984279	rs6982161
8	103858308	103858268	103858348	rs2679748_103858308	rs2679748
8	104088119	104088079	104088159	rs7833175_104088119	rs7833175
8	107386281	107386241	107386321	rs17337119_107386281	rs17337119
8	109235858	109235818	109235898	rs475865_109235858	rs475865
8	109735830	109735790	109735870	rs7820557_109735830	rs7820557
8	111298543	111298503	111298583	rs2948998_111298543	rs2948998
8	116401505	116401465	116401545	rs231166_116401505	rs231166
8	120071898	120071858	120071938	rs1485315_120071898	rs1485315
8	120994394	120994354	120994434	rs11984766_120994394	rs11984766
8	121504119	121504079	121504159	rs7814311_121504119	rs7814311
8	121520056	121520016	121520096	rs6469932_121520056	rs6469932
8	125418391	125418351	125418431	rs4295647_125418391	rs4295647
8	125874959	125874919	125874999	rs12549299_125874959	rs12549299
8	128343879	128343839	128343919	rs420101_128343879	rs420101
8	131098162	131098122	131098202	rs7015970_131098162	rs7015970
8	131862819	131862779	131862859	rs263240_131862819	rs263240
8	131907776	131907736	131907816	rs7463591_131907776	rs7463591
8	132408509	132408469	132408549	rs1346820_132408509	rs1346820
8	134428243	134428203	134428283	rs2736862_134428243	rs2736862
8	137428405	137428365	137428445	rs2119235_137428405	rs2119235
8	139766478	139766438	139766518	rs4736186_139766478	rs4736186
8	141840881	141840841	141840921	rs4961234_141840881	rs4961234
8	142098977	142098937	142099017	rs6990155_142098977	rs6990155
8	143486698	143486658	143486738	rs12543849_143486698	rs12543849
9	421980	421940	422020	rs2297081_421980	rs2297081
9	3206158	3206118	3206198	rs4741818_3206158	rs4741818
9	3253613	3253573	3253653	rs527697_3253613	rs527697
9	4110947	4110907	4110987	rs10814848_4110947	rs10814848
9	4976028	4975980	4976079	rs7864782	rs7864782
9	4983310	4983262	4983361	rs3808850	rs3808850
9	4987957	4987909	4988008	rs10974900	rs10974900
9	4991378	4991330	4991429	rs10758670	rs10758670
9	4997223	4997175	4997274	rs7863828	rs7863828
9	4998400	4998352	4998451	rs7868130	rs7868130
9	5000810	5000762	5000861	rs12347727	rs12347727
9	5002010	5001962	5002061	rs4587378	rs4587378
9	5005033	5004985	5005084	rs59384377	rs59384377
9	5006344	5006296	5006395	rs62541529	rs62541529
9	5009540	5009492	5009591	rs10815143	rs10815143
9	5011794	5011746	5011845	rs62541531	rs62541531
9	5013308	5013260	5013359	rs10815145	rs10815145
9	5019200	5019152	5019251	rs10123873	rs10123873
9	5021139	5021091	5021190	rs12346093	rs12346093
9	5022806	5022758	5022857	rs7851556	rs7851556
9	5025745	5025697	5025796	rs10124627	rs10124627
9	5028812	5028764	5028863	rs10974922	rs10974922
9	5033881	5033833	5033932	rs7875265	rs7875265
9	5037001	5036953	5037052	rs10481522	rs10481522
9	5039651	5039603	5039702	rs1576271	rs1576271
9	5045327	5045279	5045378	rs7046077	rs7046077
9	5048212	5048164	5048263	rs12343374	rs12343374
9	5050306	5050258	5050357	rs10974935	rs10974935
9	5056930	5056882	5056981	rs1536798	rs1536798
9	5058990	5058942	5059041	rs7034878	rs7034878
9	5061404	5061356	5061455	rs12351277	rs12351277
9	5065641	5065593	5065692	rs7868821	rs7868821
9	5067297	5067249	5067348	rs7861599	rs7861599
9	5068519	5068471	5068570	rs3780365	rs3780365
9	5069836	5069788	5069887	rs7869668	rs7869668
9	5074188	5074140	5074239	rs12343867	rs12343867
9	5075602	5075554	5075653	rs10283563	rs10283563
9	5081333	5081285	5081384	rs7875908	rs7875908
9	5088902	5088854	5088953	rs1034072	rs1034072
9	5090640	5090592	5090691	rs10974955	rs10974955
9	5099676	5099628	5099727	rs3780374	rs3780374
9	5104573	5104525	5104624	rs7867965	rs7867965
9	5108770	5108722	5108821	rs10815157	rs10815157
9	5112287	5112239	5112338	rs3780378	rs3780378
9	5114772	5114724	5114823	rs17425819	rs17425819
9	5119938	5119890	5119989	rs10217652	rs10217652
9	5122290	5122242	5122341	rs10815162	rs10815162
9	5125249	5125201	5125300	rs12349918	rs12349918
9	5129394	5129346	5129445	rs11788164	rs11788164
9	5132837	5132789	5132888	rs2149552	rs2149552
9	5136433	5136385	5136484	rs2094393	rs2094393
9	5754988	5754948	5755028	rs7038447_5754988	rs7038447
9	10094898	10094858	10094938	rs450818_10094898	rs450818
9	12518586	12518546	12518626	rs791673_12518586	rs791673
9	13731201	13731161	13731241	rs4536526_13731201	rs4536526
9	16206760	16206720	16206800	rs4961670_16206760	rs4961670
9	18995150	18995110	18995190	rs10811085_18995150	rs10811085
9	20776743	20776703	20776783	rs12551126_20776743	rs12551126
9	20781979	20781939	20782019	rs6475473_20781979	rs6475473
9	27687159	27687119	27687199	rs1888171_27687159	rs1888171
9	28385672	28385632	28385712	rs1412227_28385672	rs1412227
9	28966298	28966258	28966338	rs10812896_28966298	rs10812896
9	31112857	31112817	31112897	rs1335143_31112857	rs1335143
9	32890588	32890548	32890628	rs10123304_32890588	rs10123304
9	35208145	35208105	35208185	rs10972381_35208145	rs10972381
9	37000686	37000638	37000737	rs3824344	rs3824344
9	37000781	37000733	37000832	rs1360166	rs1360166
9	37001007	37000959	37001058	rs1360165	rs1360165
9	37001470	37001422	37001521	rs1329572	rs1329572
9	37002114	37002066	37002165	rs7020413	rs7020413
9	37003074	37003026	37003125	rs7852624	rs7852624
9	37005560	37005512	37005611	rs6476606	rs6476606
9	37007238	37007190	37007289	rs4878672	rs4878672
9	37007474	37007426	37007525	rs4880051	rs4880051
9	37007768	37007720	37007819	rs7870336	rs7870336
9	37012309	37012261	37012360	rs3758176	rs3758176
9	37012846	37012798	37012897	rs9408285	rs9408285
9	37013401	37013353	37013452	rs6476607	rs6476607
9	37014641	37014593	37014692	rs4878673	rs4878673
9	37015804	37015756	37015855	rs60309871	rs60309871
9	37019303	37019255	37019354	rs10814501	rs10814501
9	37020621	37020573	37020672	rs2297105	rs2297105
9	37021164	37021116	37021215	rs9407059	rs9407059
9	37022956	37022908	37023007	rs874411	rs874411
9	37025417	37025369	37025468	rs3758178	rs3758178
9	37025999	37025951	37026050	rs3824345	rs3824345
9	37027535	37027487	37027586	rs1329571	rs1329571
9	37033692	37033644	37033743	rs1329569	rs1329569
9	37034668	37034620	37034719	rs3758180	rs3758180
9	37036415	37036367	37036466	rs2282080	rs2282080
9	75047061	75047021	75047101	rs4526421_75047061	rs4526421
9	75156057	75156017	75156097	rs7857300_75156057	rs7857300
9	75794689	75794649	75794729	rs7875086_75794689	rs7875086
9	79231339	79231299	79231379	rs7031280_79231339	rs7031280
9	82832769	82832729	82832809	rs9410830_82832769	rs9410830
9	84386712	84386672	84386752	rs1010745_84386712	rs1010745
9	87315117	87315077	87315157	rs1025743_87315117	rs1025743
9	92495076	92495036	92495116	rs10908943_92495076	rs10908943
9	100968598	100968558	100968638	rs7029585_100968598	rs7029585
9	102136177	102136137	102136217	rs7030379_102136177	rs7030379
9	107040713	107040673	107040753	rs10512324_107040713	rs10512324
9	113137400	113137360	113137440	rs4978425_113137400	rs4978425
9	113560119	113560079	113560159	rs2821143_113560119	rs2821143
9	114912617	114912577	114912657	rs2691669_114912617	rs2691669
9	116791161	116791121	116791201	rs7030167_116791161	rs7030167
9	119905369	119905329	119905409	rs10513286_119905369	rs10513286
9	122204804	122204764	122204844	rs1331624_122204804	rs1331624
9	125767540	125767500	125767580	rs2167128_125767540	rs2167128
9	126974804	126974764	126974844	rs10818929_126974804	rs10818929
9	129469539	129469499	129469579	rs12684797_129469539	rs12684797
9	136548799	136548759	136548839	rs756691_136548799	rs756691
9	138663796	138663756	138663836	rs11103182_138663796	rs11103182
9	138829709	138829669	138829749	rs11103233_138829709	rs11103233
9		4980707	4980806	CNVGENESNP21	CNVGENESNP21
9		5083737	5083836	CNVGENESNP22	CNVGENESNP22
9		5087425	5087524	CNVGENESNP23	CNVGENESNP23
9		5117623	5117722	CNVGENESNP24	CNVGENESNP24
9		5137921	5138020	CNVGENESNP25	CNVGENESNP25
10	1510047	1510007	1510087	rs10903464_1510047	rs10903464
10	2158567	2158527	2158607	rs6560798_2158567	rs6560798
10	3097212	3097172	3097252	rs10732921_3097212	rs10732921
10	3280664	3280624	3280704	rs7071984_3280664	rs7071984
10	6176166	6176126	6176206	rs4747886_6176166	rs4747886
10	8596776	8596736	8596816	rs7093997_8596776	rs7093997
10	9959785	9959745	9959825	rs1339673_9959785	rs1339673
10	10136339	10136299	10136379	rs4509669_10136339	rs4509669
10	10923431	10923391	10923471	rs2208952_10923431	rs2208952
10	15009368	15009328	15009408	rs10159658_15009368	rs10159658
10	15950149	15950109	15950189	rs1339474_15950149	rs1339474
10	16154522	16154482	16154562	rs7097856_16154522	rs7097856
10	16762523	16762483	16762563	rs7084555_16762523	rs7084555
10	18471961	18471921	18472001	rs1624525_18471961	rs1624525
10	26580036	26579996	26580076	rs8190780_26580036	rs8190780
10	29108055	29108015	29108095	rs1691921_29108055	rs1691921
10	29965811	29965771	29965851	rs1148210_29965811	rs1148210
10	34717596	34717556	34717636	rs10827368_34717596	rs10827368
10	36854039	36853999	36854079	rs2503069_36854039	rs2503069
10	38372664	38372624	38372704	rs2505257_38372664	rs2505257
10	38542588	38542548	38542628	rs2800485_38542588	rs2800485
10	43052980	43052940	43053020	rs210219_43052980	rs210219
10	45386046	45386006	45386086	rs4948924_45386046	rs4948924
10	49842655	49842615	49842695	rs3910910_49842655	rs3910910
10	49977746	49977706	49977786	rs11598212_49977746	rs11598212
10	53238115	53238075	53238155	rs1947060_53238115	rs1947060
10	53793416	53793376	53793456	rs7918280_53793416	rs7918280
10	56851396	56851356	56851436	rs2246693_56851396	rs2246693
10	60277549	60277509	60277589	rs1365740_60277549	rs1365740
10	68050521	68050481	68050561	rs10740230_68050521	rs10740230
10	68821572	68821532	68821612	rs2182161_68821572	rs2182161
10	71539581	71539541	71539621	rs2704476_71539581	rs2704476
10	86028579	86028539	86028619	rs753795_86028579	rs753795
10	88866129	88866089	88866169	rs7087038_88866129	rs7087038
10	89613318	89613270	89613369	rs12777679	rs12777679
10	89613635	89613587	89613686	rs58599149	rs58599149
10	89614930	89614882	89614981	rs11202587	rs11202587
10	89615183	89615135	89615234	rs11202588	rs11202588
10	89615561	89615513	89615612	rs148994653	rs148994653
10	89617156	89617108	89617207	rs11202589	rs11202589
10	89623715	89623667	89623766	rs12573787	rs12573787
10	89653685	89653637	89653736	rs1903858	rs1903858
10	89659152	89659104	89659203	rs1234216	rs1234216
10	89662503	89662455	89662554	rs2735357	rs2735357
10	89673568	89673520	89673619	rs1234225	rs1234225
10	89675295	89675247	89675346	rs1234224	rs1234224
10	89684213	89684165	89684264	rs1236816	rs1236816
10	89689320	89689272	89689371	rs1234213	rs1234213
10	89698189	89698141	89698240	rs1234214	rs1234214
10	89699208	89699160	89699259	rs2673803	rs2673803
10	89705428	89705380	89705479	rs2735343	rs2735343
10	89707264	89707216	89707315	rs2248293	rs2248293
10	89720906	89720858	89720957	rs555895	rs555895
10	89721411	89721363	89721462	rs926091	rs926091
10	89723341	89723293	89723392	rs532678	rs532678
10	89726744	89726696	89726795	rs701848	rs701848
10	89731869	89731821	89731920	rs478839	rs478839
10	90918714	90918674	90918754	rs1977501_90918714	rs1977501
10	95374469	95374429	95374509	rs725888_95374469	rs725888
10	98403546	98403506	98403586	rs11188870_98403546	rs11188870
10	103249036	103248996	103249076	rs6584424_103249036	rs6584424
10	105517162	105517122	105517202	rs743241_105517162	rs743241
10	108316062	108316022	108316102	rs1341675_108316062	rs1341675
10	109599389	109599349	109599429	rs1411289_109599389	rs1411289
10	110982703	110982663	110982743	rs11815325_110982703	rs11815325
10	111500900	111500860	111500940	rs2419304_111500900	rs2419304
10	117807881	117807841	117807921	rs7907882_117807881	rs7907882
10	117888438	117888398	117888478	rs4370849_117888438	rs4370849
10	119379087	119379047	119379127	rs181652_119379087	rs181652
10	121932833	121932793	121932873	rs4427485_121932833	rs4427485
10	122302242	122302202	122302282	rs10749377_122302242	rs10749377
10	127191122	127191082	127191162	rs4962305_127191122	rs4962305
10	128270699	128270659	128270739	rs10901638_128270699	rs10901638
10	133191828	133191788	133191868	rs4751376_133191828	rs4751376
10	134199067	134199027	134199107	rs7095623_134199067	rs7095623
10		89614985	89615084	CNVGENESNP27	CNVGENESNP27
10		89626326	89626425	CNVGENESNP28	CNVGENESNP28
10		89639007	89639106	CNVGENESNP29	CNVGENESNP29
10		89655193	89655292	CNVGENESNP30	CNVGENESNP30
10		89690900	89690999	CNVGENESNP31	CNVGENESNP31
10		89724239	89724338	CNVGENESNP32	CNVGENESNP32
11	2583141	2583101	2583181	rs2283170_2583141	rs2283170
11	7206563	7206523	7206603	rs1395907_7206563	rs1395907
11	8589648	8589608	8589688	rs9736791_8589648	rs9736791
11	8852239	8852199	8852279	rs2243566_8852239	rs2243566
11	12264140	12264100	12264180	rs880963_12264140	rs880963
11	13127893	13127853	13127933	rs6486088_13127893	rs6486088
11	15511590	15511550	15511630	rs10832446_15511590	rs10832446
11	18586122	18586082	18586162	rs10741747_18586122	rs10741747
11	19498860	19498820	19498900	rs2632032_19498860	rs2632032
11	20575787	20575747	20575827	rs1540186_20575787	rs1540186
11	21635282	21635242	21635322	rs4495891_21635282	rs4495891
11	23122604	23122564	23122644	rs10833939_23122604	rs10833939
11	24246904	24246864	24246944	rs7951530_24246904	rs7951530
11	27795538	27795498	27795578	rs1491868_27795538	rs1491868
11	30098650	30098610	30098690	rs588231_30098650	rs588231
11	30254550	30254510	30254590	rs595496_30254550	rs595496
11	32300943	32300895	32300994	rs2057176	rs2057176
11	32302798	32302750	32302849	rs764669	rs764669
11	32318376	32318328	32318427	rs11031693	rs11031693
11	32322023	32321975	32322074	rs10742276	rs10742276
11	32327900	32327852	32327951	rs7928219	rs7928219
11	32337517	32337469	32337568	rs910515	rs910515
11	32340687	32340639	32340738	rs7934939	rs7934939
11	32343282	32343234	32343333	rs11600625	rs11600625
11	32348952	32348904	32349003	rs11031718	rs11031718
11	32355941	32355893	32355992	rs7948733	rs7948733
11	32358154	32358106	32358205	rs12418834	rs12418834
11	32368456	32368408	32368507	rs2207549	rs2207549
11	32372771	32372723	32372822	rs11031737	rs11031737
11	32374198	32374150	32374249	rs4922591	rs4922591
11	32375668	32375620	32375719	rs1884232	rs1884232
11	32377356	32377308	32377407	rs1997948	rs1997948
11	32380520	32380472	32380571	rs7118294	rs7118294
11	32382595	32382547	32382646	rs10835890	rs10835890
11	32384812	32384764	32384863	rs2418901	rs2418901
11	32391534	32391486	32391585	rs11031751	rs11031751
11	32394053	32394005	32394104	rs61889206	rs61889206
11	32396171	32396123	32396222	rs7925851	rs7925851
11	32399199	32399151	32399250	rs10835893	rs10835893
11	32401035	32400987	32401086	rs7946388	rs7946388
11	32410001	32409953	32410052	rs5030320	rs5030320
11	32417944	32417896	32417995	rs16754	rs16754
11	32433871	32433823	32433922	rs10835906	rs10835906
11	32436413	32436365	32436464	rs7116462	rs7116462
11	32441376	32441328	32441427	rs7115190	rs7115190
11	32444019	32443971	32444070	rs2418910	rs2418910
11	32446335	32446287	32446386	rs2418911	rs2418911
11	32455526	32455478	32455577	rs3930513	rs3930513
11	32462575	32462527	32462626	rs4275604	rs4275604
11	32473625	32473577	32473676	rs3858454	rs3858454
11	32476999	32476951	32477050	rs7395210	rs7395210
11	32478836	32478788	32478887	rs10835914	rs10835914
11	32481713	32481665	32481764	rs78705292	rs78705292
11	32483318	32483270	32483369	rs10835916	rs10835916
11	32489659	32489611	32489710	rs11031802	rs11031802
11	32491518	32491470	32491569	rs2418931	rs2418931
11	32494961	32494913	32495012	rs3858461	rs3858461
11	32499831	32499782	32499881	rs10835923	rs10835923
11	32501219	32501170	32501269	rs10835924	rs10835924
11	32509990	32509942	32510041	rs11031816	rs11031816
11	32512542	32512494	32512593	rs7118475	rs7118475
11	32515107	32515059	32515158	rs6484580	rs6484580
11	32520508	32520460	32520559	rs10835932	rs10835932
11	35053817	35053777	35053857	rs2553794_35053817	rs2553794
11	35242907	35242867	35242947	rs10734436_35242907	rs10734436
11	36272348	36272308	36272388	rs7945114_36272348	rs7945114
11	39878822	39878782	39878862	rs4756547_39878822	rs4756547
11	39894373	39894333	39894413	rs11035554_39894373	rs11035554
11	42138514	42138474	42138554	rs7949634_42138514	rs7949634
11	43266834	43266794	43266874	rs1353461_43266834	rs1353461
11	44368381	44368341	44368421	rs4755815_44368381	rs4755815
11	47286290	47286250	47286330	rs7120118_47286290	rs7120118
11	51293595	51293555	51293635	rs1580785_51293595	rs1580785
11	54835623	54835583	54835663	rs2688716_54835623	rs2688716
11	57843506	57843466	57843546	rs2513725_57843506	rs2513725
11	62789131	62789091	62789171	rs10897315_62789131	rs10897315
11	66677366	66677326	66677406	rs746018_66677366	rs746018
11	68758509	68758469	68758549	rs2602822_68758509	rs2602822
11	69069538	69069498	69069578	rs11601693_69069538	rs11601693
11	69919522	69919482	69919562	rs4515996_69919522	rs4515996
11	74401763	74401723	74401803	rs10899035_74401763	rs10899035
11	76059229	76059189	76059269	rs4945074_76059229	rs4945074
11	81185331	81185291	81185371	rs7937418_81185331	rs7937418
11	83269191	83269151	83269231	rs533209_83269191	rs533209
11	86333434	86333394	86333474	rs6592302_86333434	rs6592302
11	88359631	88359591	88359671	rs1504081_88359631	rs1504081
11	97035775	97035735	97035815	rs1690581_97035775	rs1690581
11	99322321	99322281	99322361	rs2656176_99322321	rs2656176
11	100850202	100850162	100850242	rs533571_100850202	rs533571
11	102020070	102020030	102020110	rs7483889_102020070	rs7483889
11	105610205	105610165	105610245	rs7928594_105610205	rs7928594
11	106064899	106064859	106064939	rs1893173_106064899	rs1893173
11	110097811	110097771	110097851	rs10749957_110097811	rs10749957
11	110644532	110644492	110644572	rs4937385_110644532	rs4937385
11	110665914	110665874	110665954	rs226111_110665914	rs226111
11	110697305	110697265	110697345	rs120434_110697305	rs120434
11	111273686	111273646	111273726	rs10891259_111273686	rs10891259
11	113282295	113282255	113282335	rs1124493_113282295	rs1124493
11	118004687	118004639	118004738	rs3741315	rs3741315
11	118042973	118042925	118043024	rs679327	rs679327
11	118055109	118055061	118055160	rs7940717	rs7940717
11	118090431	118090383	118090482	rs1540191	rs1540191
11	118104626	118104578	118104677	rs1573559	rs1573559
11	118134785	118134745	118134825	rs1624780_118134785	rs1624780
11	118195447	118195399	118195498	rs10892235	rs10892235
11	118201979	118201931	118202030	rs180952175	rs180952175
11	118209959	118209911	118210010	rs2276424	rs2276424
11	118214266	118214218	118214317	rs2071381	rs2071381
11	118227837	118227789	118227888	rs11216856	rs11216856
11	118237404	118237356	118237455	rs11216858	rs11216858
11	118255277	118255229	118255328	rs6589663	rs6589663
11	118262406	118262358	118262457	rs11216867	rs11216867
11	118271758	118271710	118271809	rs7121764	rs7121764
11	118282240	118282192	118282291	rs60798124	rs60798124
11	118327320	118327272	118327371	rs536256	rs536256
11	118337002	118336954	118337053	rs574387	rs574387
11	118359160	118359112	118359211	rs572126	rs572126
11	118365955	118365907	118366006	rs3132786	rs3132786
11	118746768	118746720	118746819	rs4938576	rs4938576
11	118901261	118901213	118901312	rs3759012	rs3759012
11	118911038	118910990	118911089	rs34150933	rs34150933
11	118925340	118925292	118925391	rs538478	rs538478
11	118937443	118937395	118937494	rs4454730	rs4454730
11	118978131	118978083	118978182	rs7936752	rs7936752
11	118997868	118997820	118997919	rs547345	rs547345
11	119070948	119070900	119070999	rs55771168	rs55771168
11	119071896	119071848	119071947	rs7932398	rs7932398
11	119073885	119073837	119073936	rs7104210	rs7104210
11	119075428	119075380	119075479	rs4938638	rs4938638
11	119077002	119076954	119077053	rs7108857	rs7108857
11	119078885	119078837	119078936	rs11217183	rs11217183
11	119080036	119079988	119080087	rs2155380	rs2155380
11	119081214	119081166	119081265	rs6589721	rs6589721
11	119096784	119096736	119096835	rs12786104	rs12786104
11	119097567	119097519	119097618	rs11217194	rs11217194
11	119099085	119099037	119099136	rs11217196	rs11217196
11	119107726	119107678	119107777	rs6589723	rs6589723
11	119110184	119110136	119110235	rs7107494	rs7107494
11	119128896	119128848	119128947	rs10892341	rs10892341
11	119130687	119130639	119130738	rs12277078	rs12277078
11	119135813	119135765	119135864	rs10892342	rs10892342
11	119140172	119140124	119140223	rs7121752	rs7121752
11	119145273	119145225	119145324	rs2276083	rs2276083
11	119147950	119147902	119148001	rs2510151	rs2510151
11	119148572	119148524	119148623	rs2510152	rs2510152
11	119155617	119155569	119155668	rs2298650	rs2298650
11	119162719	119162671	119162770	rs11217231	rs11217231
11	119164676	119164628	119164727	rs2510139	rs2510139
11	119166046	119165998	119166097	rs7105971	rs7105971
11	119168369	119168321	119168420	rs2186882	rs2186882
11	119172535	119172487	119172586	rs1047417	rs1047417
11	119175074	119175026	119175125	rs2509671	rs2509671
11	119177937	119177889	119177988	rs11217234	rs11217234
11	119179006	119178958	119179057	rs2511837	rs2511837
11	119179677	119179629	119179728	rs1131467	rs1131467
11	119180315	119180267	119180366	rs7914	rs7914
11	119181169	119181121	119181220	rs2249466	rs2249466
11	119185132	119185084	119185183	rs6589731	rs6589731
11	119185346	119185298	119185397	rs6589732	rs6589732
11	121779467	121779427	121779507	rs1078402_121779467	rs1078402
11	121939976	121939936	121940016	rs1944463_121939976	rs1944463
11	123605937	123605897	123605977	rs9326264_123605937	rs9326264
11	126528497	126528457	126528537	rs7129619_126528497	rs7129619
11	127795846	127795806	127795886	rs1834311_127795846	rs1834311
11	128571257	128571217	128571297	rs644818_128571257	rs644818
11	130716157	130716117	130716197	rs7943757_130716157	rs7943757
11	131050894	131050854	131050934	rs1793609_131050894	rs1793609
11	131904861	131904821	131904901	rs10894489_131904861	rs10894489
11	132534870	132534830	132534910	rs1939508_132534870	rs1939508
11	133495556	133495516	133495596	rs7127862_133495556	rs7127862
11		32346605	32346704	CNVGENESNP33	CNVGENESNP33
11		32412470	32412569	CNVGENESNP34	CNVGENESNP34
11		32415061	32415160	CNVGENESNP35	CNVGENESNP35
11		32423002	32423101	CNVGENESNP36	CNVGENESNP36
11		32496893	32496992	CNVGENESNP37	CNVGENESNP37
11		119143643	119143742	CNVGENESNP45	CNVGENESNP45
11		119170806	119170905	CNVGENESNP46	CNVGENESNP46
11		118292598	118292697	rs61900937	rs61900937
11		32344586	32344685	rs79550159	rs79550159
12	3001344	3001304	3001384	rs2907603_3001344	rs2907603
12	4947332	4947292	4947372	rs10849154_4947332	rs10849154
12	6196183	6196143	6196223	rs2239144_6196183	rs2239144
12	11664178	11664138	11664218	rs10845372_11664178	rs10845372
12	11796908	11796860	11796959	rs7979454	rs7979454
12	11800881	11800833	11800932	rs4763713	rs4763713
12	11807183	11807135	11807234	rs729697	rs729697
12	11810845	11810797	11810896	rs2724631	rs2724631
12	11890507	11890459	11890558	rs12369491	rs12369491
12	11895307	11895259	11895358	rs11054439	rs11054439
12	11899972	11899924	11900023	rs2724635	rs2724635
12	11902047	11901999	11902098	rs1984382	rs1984382
12	11904751	11904703	11904802	rs2856338	rs2856338
12	11907755	11907707	11907806	rs10772505	rs10772505
12	11912895	11912847	11912946	rs4763723	rs4763723
12	11987758	11987710	11987809	rs2855738	rs2855738
12	11990331	11990283	11990382	rs2710306	rs2710306
12	11992643	11992595	11992694	rs2071162	rs2071162
12	12000743	12000695	12000794	rs2238119	rs2238119
12	12004408	12004360	12004459	rs2238121	rs2238121
12	12007342	12007294	12007393	rs2710266	rs2710266
12	12020113	12020065	12020164	rs2723805	rs2723805
12	12027341	12027293	12027392	rs34938120	rs34938120
12	12031464	12031416	12031515	rs2238133	rs2238133
12	12035663	12035615	12035714	rs2739085	rs2739085
12	12039550	12039502	12039601	rs10772511	rs10772511
12	12055434	12055386	12055485	rs2723833	rs2723833
12	13685816	13685776	13685856	rs10772690_13685816	rs10772690
12	16394848	16394808	16394888	rs7298878_16394848	rs7298878
12	17903344	17903304	17903384	rs7297243_17903344	rs7297243
12	18398236	18398196	18398276	rs10770329_18398236	rs10770329
12	18407074	18407034	18407114	rs10770338_18407074	rs10770338
12	20290667	20290627	20290707	rs10841451_20290667	rs10841451
12	21591921	21591881	21591961	rs2417982_21591921	rs2417982
12	22968378	22968338	22968418	rs2433651_22968378	rs2433651
12	27330516	27330476	27330556	rs4964049_27330516	rs4964049
12	27578912	27578872	27578952	rs722135_27578912	rs722135
12	28073172	28073132	28073212	rs7309492_28073172	rs7309492
12	33254397	33254357	33254437	rs7966519_33254397	rs7966519
12	40763973	40763933	40764013	rs7968048_40763973	rs7968048
12	43131131	43131091	43131171	rs1517662_43131131	rs1517662
12	46516129	46516089	46516169	rs10880923_46516129	rs10880923
12	50412911	50412871	50412951	rs615382_50412911	rs615382
12	52921279	52921239	52921319	rs602017_52921279	rs602017
12	53130344	53130304	53130384	rs10747645_53130344	rs10747645
12	55215314	55215274	55215354	rs10783669_55215314	rs10783669
12	55427311	55427271	55427351	rs1488049_55427311	rs1488049
12	58142853	58142805	58142904	rs2069506	rs2069506
12	58814968	58814928	58815008	rs782097_58814968	rs782097
12	60263226	60263186	60263266	rs10784009_60263226	rs10784009
12	61873087	61873047	61873127	rs1453703_61873087	rs1453703
12	62290656	62290616	62290696	rs2168454_62290656	rs2168454
12	62755631	62755591	62755671	rs11174442_62755631	rs11174442
12	63294859	63294819	63294899	rs699576_63294859	rs699576
12	65379373	65379333	65379413	rs1822929_65379373	rs1822929
12	66943175	66943135	66943215	rs7134781_66943175	rs7134781
12	68307522	68307482	68307562	rs10878697_68307522	rs10878697
12	68617219	68617179	68617259	rs3782553_68617219	rs3782553
12	74339372	74339332	74339412	rs7311068_74339372	rs7311068
12	77781871	77781831	77781911	rs1527062_77781871	rs1527062
12	77814031	77813991	77814071	rs772515_77814031	rs772515
12	78288811	78288771	78288851	rs2619062_78288811	rs2619062
12	81164017	81163977	81164057	rs1982909_81164017	rs1982909
12	86444015	86443975	86444055	rs7961367_86444015	rs7961367
12	91237920	91237880	91237960	rs11105839_91237920	rs11105839
12	92820752	92820712	92820792	rs959897_92820752	rs959897
12	93919297	93919257	93919337	rs10859505_93919297	rs10859505
12	93919441	93919401	93919481	rs10859508_93919441	rs10859508
12	97487831	97487791	97487871	rs11612664_97487831	rs11612664
12	104975209	104975169	104975249	rs167510_104975209	rs167510
12	106214293	106214253	106214333	rs10778450_106214293	rs10778450
12	106589658	106589618	106589698	rs2649712_106589658	rs2649712
12	107194776	107194736	107194816	rs10861667_107194776	rs10861667
12	108602970	108602930	108603010	rs7313402_108602970	rs7313402
12	109960962	109960922	109961002	rs7956788_109960962	rs7956788
12	116595460	116595420	116595500	rs12312596_116595460	rs12312596
12	117838929	117838889	117838969	rs11068469_117838929	rs11068469
12	122974253	122974213	122974293	rs7955513_122974253	rs7955513
12	131617417	131617377	131617457	rs7957882_131617417	rs7957882
12	131945129	131945089	131945169	rs7314445_131945129	rs7314445
12		11803229	11803328	CNVGENESNP47	CNVGENESNP47
13	21004738	21004698	21004778	rs953958_21004738	rs953958
13	25694340	25694300	25694380	rs4491357_25694340	rs4491357
13	29678920	29678880	29678960	rs7981238_29678920	rs7981238
13	32507426	32507386	32507466	rs715332_32507426	rs715332
13	32747122	32747082	32747162	rs916732_32747122	rs916732
13	33833810	33833770	33833850	rs2555605_33833810	rs2555605
13	34299233	34299193	34299273	rs6562039_34299233	rs6562039
13	34348532	34348492	34348572	rs9538560_34348532	rs9538560
13	41032459	41032419	41032499	rs4941979_41032459	rs4941979
13	42178332	42178292	42178372	rs7995811_42178332	rs7995811
13	43550021	43549981	43550061	rs1886152_43550021	rs1886152
13	43603871	43603831	43603911	rs1323862_43603871	rs1323862
13	46408037	46407997	46408077	rs9526114_46408037	rs9526114
13	46833150	46833110	46833190	rs1926005_46833150	rs1926005
13	54073469	54073429	54073509	rs2488375_54073469	rs2488375
13	55384646	55384606	55384686	rs7990641_55384646	rs7990641
13	67591727	67591687	67591767	rs2325020_67591727	rs2325020
13	68930985	68930945	68931025	rs1329680_68930985	rs1329680
13	75629027	75628987	75629067	rs716655_75629027	rs716655
13	75909196	75909156	75909236	rs485988_75909196	rs485988
13	76833684	76833644	76833724	rs9573824_76833684	rs9573824
13	80561436	80561396	80561476	rs9531007_80561436	rs9531007
13	87971336	87971296	87971376	rs7999126_87971336	rs7999126
13	90822912	90822872	90822952	rs8002817_90822912	rs8002817
13	92901914	92901874	92901954	rs9584005_92901914	rs9584005
13	93770333	93770293	93770373	rs1867437_93770333	rs1867437
13	96897256	96897216	96897296	rs9525166_96897256	rs9525166
13	99178276	99178236	99178316	rs6491430_99178276	rs6491430
13	99566435	99566395	99566475	rs1886551_99566435	rs1886551
13	102276769	102276729	102276809	rs4451831_102276769	rs4451831
13	103337357	103337317	103337397	rs630706_103337357	rs630706
13	104378182	104378142	104378222	rs1341438_104378182	rs1341438
13	106236098	106236058	106236138	rs1253820_106236098	rs1253820
13	106826378	106826338	106826418	rs2053530_106826378	rs2053530
13	109078699	109078659	109078739	rs4144092_109078699	rs4144092
13	111119077	111119037	111119117	rs3803234_111119077	rs3803234
14	20347564	20347524	20347604	rs1319954_20347564	rs1319954
14	20893219	20893179	20893259	rs6575809_20893219	rs6575809
14	21337266	21337226	21337306	rs11156730_21337266	rs11156730
14	22395250	22395210	22395290	rs10150202_22395250	rs10150202
14	25438250	25438210	25438290	rs7141943_25438250	rs7141943
14	27035112	27035072	27035152	rs1951073_27035112	rs1951073
14	31375322	31375282	31375362	rs766146_31375322	rs766146
14	33107172	33107132	33107212	rs7152377_33107172	rs7152377
14	36558077	36558037	36558117	rs8008989_36558077	rs8008989
14	38345849	38345809	38345889	rs10872905_38345849	rs10872905
14	46730899	46730859	46730939	rs858891_46730899	rs858891
14	48351622	48351582	48351662	rs10873015_48351622	rs10873015
14	49557446	49557406	49557486	rs1950605_49557446	rs1950605
14	50455087	50455047	50455127	rs2355654_50455087	rs2355654
14	50551034	50550994	50551074	rs10140137_50551034	rs10140137
14	51606001	51605961	51606041	rs2999357_51606001	rs2999357
14	52640564	52640524	52640604	rs4901224_52640564	rs4901224
14	57141603	57141563	57141643	rs2210034_57141603	rs2210034
14	57255601	57255561	57255641	rs6573105_57255601	rs6573105
14	57733023	57732983	57733063	rs6573142_57733023	rs6573142
14	59556205	59556165	59556245	rs11850859_59556205	rs11850859
14	61799771	61799731	61799811	rs3783816_61799771	rs3783816
14	61884646	61884606	61884686	rs2209388_61884646	rs2209388
14	64619850	64619810	64619890	rs4329843_64619850	rs4329843
14	73128983	73128943	73129023	rs3854_73128983	rs3854
14	75322327	75322287	75322367	rs10483863_75322327	rs10483863
14	77427469	77427429	77427509	rs8181996_77427469	rs8181996
14	80471876	80471836	80471916	rs8015905_80471876	rs8015905
14	80952108	80952068	80952148	rs6574581_80952108	rs6574581
14	81376490	81376450	81376530	rs10142753_81376490	rs10142753
14	83401758	83401718	83401798	rs1959730_83401758	rs1959730
14	85173227	85173187	85173267	rs2765909_85173227	rs2765909
14	87813031	87812991	87813071	rs1430564_87813031	rs1430564
14	98830005	98829965	98830045	rs1026504_98830005	rs1026504
14	104146361	104146321	104146401	rs4900589_104146361	rs4900589
14	104540855	104540815	104540895	rs1744266_104540855	rs1744266
14	105906073	105906033	105906113	rs8021311_105906073	rs8021311
15	26216370	26216330	26216410	rs10162861_26216370	rs10162861
15	26933228	26933188	26933268	rs12593415_26933228	rs12593415
15	36872498	36872458	36872538	rs11638468_36872498	rs11638468
15	38456861	38456821	38456901	rs1003179_38456861	rs1003179
15	39564293	39564253	39564333	rs6492866_39564293	rs6492866
15	45468626	45468586	45468666	rs1648306_45468626	rs1648306
15	48073768	48073728	48073808	rs8036299_48073768	rs8036299
15	48633092	48633052	48633132	rs3784621_48633092	rs3784621
15	54532140	54532100	54532180	rs12441013_54532140	rs12441013
15	54609467	54609427	54609507	rs994244_54609467	rs994244
15	55966642	55966602	55966682	rs8025445_55966642	rs8025445
15	59502497	59502457	59502537	rs7173371_59502497	rs7173371
15	62266250	62266210	62266290	rs3743294_62266250	rs3743294
15	63054439	63054399	63054479	rs2030040_63054439	rs2030040
15	63766676	63766636	63766716	rs11071752_63766676	rs11071752
15	63995423	63995383	63995463	rs4411464_63995423	rs4411464
15	71892215	71892175	71892255	rs4398066_71892215	rs4398066
15	71950471	71950431	71950511	rs1995337_71950471	rs1995337
15	74567025	74566985	74567065	rs2959019_74567025	rs2959019
15	77033934	77033894	77033974	rs920712_77033934	rs920712
15	78164706	78164666	78164746	rs11857176_78164706	rs11857176
15	87255748	87255708	87255788	rs1814089_87255748	rs1814089
15	88126129	88126089	88126169	rs10520660_88126129	rs10520660
15	88610457	88610417	88610497	rs3784429_88610457	rs3784429
15	93545934	93545894	93545974	rs12438635_93545934	rs12438635
15	94591032	94590992	94591072	rs12437942_94591032	rs12437942
15	95085074	95085034	95085114	rs7161761_95085074	rs7161761
15	95792273	95792233	95792313	rs11073424_95792273	rs11073424
15	97476082	97476042	97476122	rs12442455_97476082	rs12442455
15	98674857	98674817	98674897	rs11639134_98674857	rs11639134
15	99226148	99226108	99226188	rs4966012_99226148	rs4966012
15	99856849	99856809	99856889	rs11247079_99856849	rs11247079
15	99861618	99861578	99861658	rs1033035_99861618	rs1033035
16	115072	115032	115112	rs6600227_115072	rs6600227
16	1601287	1601247	1601327	rs2235646_1601287	rs2235646
16	1987058	1987018	1987098	rs9928312_1987058	rs9928312
16	2781843	2781803	2781883	rs1981539_2781843	rs1981539
16	3498951	3498911	3498991	rs4786416_3498951	rs4786416
16	7032454	7032414	7032494	rs5015420_7032454	rs5015420
16	8382880	8382840	8382920	rs40644_8382880	rs40644
16	26320139	26320099	26320179	rs4643323_26320139	rs4643323
16	27356667	27356627	27356707	rs3024560_27356667	rs3024560
16	31011183	31011143	31011223	rs4889606_31011183	rs4889606
16	31691912	31691872	31691952	rs1528317_31691912	rs1528317
16	52085593	52085553	52085633	rs1582317_52085593	rs1582317
16	55329601	55329561	55329641	rs31042_55329601	rs31042
16	58529615	58529575	58529655	rs4356470_58529615	rs4356470
16	61579583	61579543	61579623	rs7184753_61579583	rs7184753
16	78785563	78785523	78785603	rs4888839_78785563	rs4888839
16	79008568	79008528	79008608	rs9927800_79008568	rs9927800
16	79109935	79109895	79109975	rs11150134_79109935	rs11150134
16	79167688	79167648	79167728	rs11862384_79167688	rs11862384
16	79980425	79980385	79980465	rs4258627_79980425	rs4258627
16	80160745	80160705	80160785	rs8057500_80160745	rs8057500
16	82113471	82113431	82113511	rs2042429_82113471	rs2042429
16	85880425	85880385	85880465	rs7205084_85880425	rs7205084
16	89250882	89250842	89250922	rs9635539_89250882	rs9635539
16	89877975	89877935	89878015	rs11076631_89877975	rs11076631
17	114669	114629	114709	rs4617924_114669	rs4617924
17	953456	953416	953496	rs2257540_953456	rs2257540
17	986742	986702	986782	rs2257468_986742	rs2257468
17	3958341	3958301	3958381	rs781845_3958341	rs781845
17	4540277	4540237	4540317	rs2619118_4540277	rs2619118
17	6847073	6847033	6847113	rs2135845_6847073	rs2135845
17	7009439	7009391	7009490	rs7215728	rs7215728
17	7031637	7031589	7031688	rs2062737	rs2062737
17	7038190	7038142	7038241	rs4796298	rs4796298
17	7053955	7053907	7054006	rs72837678	rs72837678
17	7074060	7074012	7074111	rs28733475	rs28733475
17	7086563	7086515	7086614	rs314258	rs314258
17	7101291	7101243	7101342	rs3826408	rs3826408
17	7150551	7150503	7150602	rs2074217	rs2074217
17	7180006	7179958	7180057	rs1634381	rs1634381
17	7192090	7192042	7192141	rs222842	rs222842
17	7204803	7204755	7204854	rs11651785	rs11651785
17	7221706	7221658	7221757	rs7216490	rs7216490
17	7231791	7231743	7231842	rs9905997	rs9905997
17	7246939	7246891	7246990	rs3809829	rs3809829
17	7259072	7259024	7259123	rs6503016	rs6503016
17	7320141	7320093	7320192	rs3752031	rs3752031
17	7329631	7329583	7329682	rs13290	rs13290
17	7336370	7336322	7336421	rs12946520	rs12946520
17	7347041	7346993	7347092	rs3829603	rs3829603
17	7371931	7371883	7371982	rs55749333	rs55749333
17	7383237	7383189	7383288	rs55894190	rs55894190
17	7406133	7406085	7406184	rs11658168	rs11658168
17	7445371	7445323	7445422	rs9912001	rs9912001
17	7453918	7453870	7453969	rs12940684	rs12940684
17	7468215	7468167	7468266	rs4968212	rs4968212
17	7485851	7485803	7485902	rs8066665	rs8066665
17	7499381	7499333	7499432	rs858526	rs858526
17	7511286	7511238	7511337	rs858524	rs858524
17	7521699	7521651	7521750	rs2908809	rs2908809
17	7547365	7547317	7547416	rs12944192	rs12944192
17	7589310	7589262	7589361	rs8064946	rs8064946
17	7594709	7594661	7594760	rs4559962	rs4559962
17	7613707	7613659	7613758	rs3744263	rs3744263
17	7653062	7653014	7653113	rs307618	rs307618
17	7659831	7659783	7659882	rs62062620	rs62062620
17	7672046	7671998	7672097	rs11656201	rs11656201
17	7691627	7691579	7691678	rs8070826	rs8070826
17	7713780	7713732	7713831	rs6503062	rs6503062
17	7728245	7728197	7728296	rs2279621	rs2279621
17	7744192	7744144	7744243	rs4791840	rs4791840
17	7750231	7750183	7750282	rs11078709	rs11078709
17	7760703	7760655	7760754	rs8522	rs8522
17	7767487	7767439	7767538	rs1565816	rs1565816
17	7801508	7801460	7801559	rs9889962	rs9889962
17	7820182	7820134	7820233	rs11078716	rs11078716
17	7913999	7913951	7914050	rs9891219	rs9891219
17	7930777	7930729	7930828	rs4130509	rs4130509
17	7947327	7947279	7947378	rs4792145	rs4792145
17	7967580	7967532	7967631	rs12600779	rs12600779
17	7978750	7978702	7978801	rs6503075	rs6503075
17	7999956	7999908	8000007	rs3809881	rs3809881
17	8383199	8383159	8383239	rs11651129_8383199	rs11651129
17	8693643	8693603	8693683	rs764605_8693643	rs764605
17	10379676	10379636	10379716	rs9303259_10379676	rs9303259
17	10552488	10552448	10552528	rs2097657_10552488	rs2097657
17	11396377	11396337	11396417	rs2908977_11396377	rs2908977
17	13964744	13964704	13964784	rs10775377_13964744	rs10775377
17	18036283	18036243	18036323	rs854786_18036283	rs854786
17	21809394	21809354	21809434	rs7215861_21809394	rs7215861
17	30696292	30696252	30696332	rs2286645_30696292	rs2286645
17	31030716	31030676	31030756	rs321176_31030716	rs321176
17	31819598	31819558	31819638	rs4795799_31819598	rs4795799
17	31889954	31889914	31889994	rs6505356_31889954	rs6505356
17	34386090	34386050	34386130	rs854462_34386090	rs854462
17	40428961	40428921	40429001	rs4029774_40428961	rs4029774
17	45356561	45356521	45356601	rs1000232_45356561	rs1000232
17	49442178	49442138	49442218	rs9903614_49442178	rs9903614
17	50802507	50802467	50802547	rs11080015_50802507	rs11080015
17	53367300	53367260	53367340	rs884303_53367300	rs884303
17	55816832	55816792	55816872	rs9906591_55816832	rs9906591
17	58206139	58206099	58206179	rs11079395_58206139	rs11079395
17	61591652	61591612	61591692	rs4611524_61591652	rs4611524
17	63314191	63314151	63314231	rs12603034_63314191	rs12603034
17	64938342	64938302	64938382	rs1008365_64938342	rs1008365
17	67615664	67615624	67615704	rs2158039_67615664	rs2158039
17	68921040	68921000	68921080	rs11077530_68921040	rs11077530
17	69889186	69889146	69889226	rs757996_69889186	rs757996
17	72939446	72939406	72939486	rs4789110_72939446	rs4789110
17	74681435	74681395	74681475	rs2286593_74681435	rs2286593
17	77280338	77280298	77280378	rs4789882_77280338	rs4789882
17	77453363	77453323	77453403	rs4572435_77453363	rs4572435
17	80783009	80782969	80783049	rs11078015_80783009	rs11078015
18	2224742	2224702	2224782	rs564201_2224742	rs564201
18	2548101	2548061	2548141	rs4797070_2548101	rs4797070
18	7023594	7023554	7023634	rs529821_7023594	rs529821
18	9924617	9924577	9924657	rs29193_9924617	rs29193
18	10151888	10151848	10151928	rs2110540_10151888	rs2110540
18	10451695	10451655	10451735	rs2847348_10451695	rs2847348
18	13910730	13910690	13910770	rs948330_13910730	rs948330
18	19020950	19020910	19020990	rs291783_19020950	rs291783
18	26620819	26620779	26620859	rs10775524_26620819	rs10775524
18	28787524	28787484	28787564	rs1365294_28787524	rs1365294
18	29691607	29691567	29691647	rs2048245_29691607	rs2048245
18	30089478	30089438	30089518	rs11081772_30089478	rs11081772
18	31418131	31418091	31418171	rs1026257_31418131	rs1026257
18	31705614	31705574	31705654	rs12605566_31705614	rs12605566
18	34882932	34882892	34882972	rs4567809_34882932	rs4567809
18	38529971	38529931	38530011	rs788433_38529971	rs788433
18	42288477	42288437	42288517	rs2290932_42288477	rs2290932
18	43015532	43015492	43015572	rs2287434_43015532	rs2287434
18	44240526	44240486	44240566	rs435202_44240526	rs435202
18	46385291	46385251	46385331	rs11082713_46385291	rs11082713
18	51274836	51274796	51274876	rs7241627_51274836	rs7241627
18	53631042	53631002	53631082	rs11663406_53631042	rs11663406
18	54917232	54917192	54917272	rs7231097_54917232	rs7231097
18	55179142	55179102	55179182	rs8089950_55179142	rs8089950
18	55466596	55466556	55466636	rs2571219_55466596	rs2571219
18	59254138	59254098	59254178	rs6567221_59254138	rs6567221
18	61199950	61199910	61199990	rs8082959_61199950	rs8082959
18	66080203	66080163	66080243	rs636909_66080203	rs636909
18	68060723	68060683	68060763	rs2711419_68060723	rs2711419
18	70571238	70571198	70571278	rs9955288_70571238	rs9955288
18	71915673	71915633	71915713	rs11151937_71915673	rs11151937
18	72515839	72515799	72515879	rs768759_72515839	rs768759
18	73602007	73601967	73602047	rs8096468_73602007	rs8096468
18	74387299	74387259	74387339	rs11660099_74387299	rs11660099
19	12989559	12989511	12989610	rs2293682	rs2293682
19	13002562	13002514	13002613	rs2242517	rs2242517
19	13022858	13022810	13022909	rs2900660	rs2900660
19	13036676	13036628	13036727	rs10419627	rs10419627
19	13053033	13052985	13053084	rs2974751	rs2974751
19	13062662	13062614	13062713	rs2974755	rs2974755
19	13069397	13069349	13069448	rs2965218	rs2965218
19	13079953	13079905	13080004	rs7250142	rs7250142
19	13089889	13089841	13089940	rs7408675	rs7408675
19	13101195	13101147	13101246	rs10408457	rs10408457
19	13122611	13122563	13122662	rs8103241	rs8103241
19	13150041	13149993	13150092	rs7508763	rs7508763
19	13157279	13157231	13157330	rs745610	rs745610
19	13174311	13174263	13174362	rs11085829	rs11085829
19	13519303	13519263	13519343	rs7260408_13519303	rs7260408
19	15890517	15890477	15890557	rs11669449_15890517	rs11669449
19	17193551	17193511	17193591	rs1979260_17193551	rs1979260
19	18758255	18758215	18758295	rs889362_18758255	rs889362
19	28780462	28780422	28780502	rs3960412_28780462	rs3960412
19	28788918	28788878	28788958	rs921931_28788918	rs921931
19	31301886	31301846	31301926	rs879835_31301886	rs879835
19	31706411	31706371	31706451	rs8109968_31706411	rs8109968
19	33720451	33720403	33720502	rs10406632	rs10406632
19	33727881	33727833	33727932	rs10405715	rs10405715
19	33744871	33744823	33744922	rs8107162	rs8107162
19	33750392	33750344	33750443	rs7255661	rs7255661
19	33789396	33789348	33789447	rs874966	rs874966
19	33805719	33805671	33805770	rs7250362	rs7250362
19	33814393	33814345	33814444	rs10411163	rs10411163
19	33832284	33832236	33832335	rs10445598	rs10445598
19	33839553	33839505	33839604	rs4805033	rs4805033
19	33856190	33856142	33856241	rs1559189	rs1559189
19	33874757	33874709	33874808	rs8113802	rs8113802
19	33906123	33906083	33906163	rs4805885_33906123	rs4805885
19	33959141	33959093	33959192	rs7257907	rs7257907
19	33987854	33987806	33987905	rs3826904	rs3826904
19	34008599	34008551	34008650	rs33836	rs33836
19	34011247	34011199	34011298	rs33841	rs33841
19	34115548	34115508	34115588	rs12610868_34115548	rs12610868
19	36833798	36833758	36833838	rs10418925_36833798	rs10418925
19	39538592	39538552	39538632	rs7250431_39538592	rs7250431
19	51231399	51231359	51231439	rs7252682_51231399	rs7252682
19	51805318	51805278	51805358	rs273628_51805318	rs273628
19	53812523	53812483	53812563	rs1428642_53812523	rs1428642
19	56752041	56752001	56752081	rs7247429_56752041	rs7247429
19	58288169	58288129	58288209	rs2285615_58288169	rs2285615
19		13137511	13137610	rs28409258	rs28409258
20	345864	345824	345904	rs6051490_345864	rs6051490
20	1421932	1421892	1421972	rs6079138_1421932	rs6079138
20	2135905	2135865	2135945	rs6113024_2135905	rs6113024
20	6952571	6952531	6952611	rs6085786_6952571	rs6085786
20	7601013	7600973	7601053	rs6055187_7601013	rs6055187
20	15096705	15096665	15096745	rs6074843_15096705	rs6074843
20	15770383	15770343	15770423	rs6135517_15770383	rs6135517
20	16142333	16142293	16142373	rs6080154_16142333	rs6080154
20	19414947	19414907	19414987	rs6136727_19414947	rs6136727
20	19506729	19506689	19506769	rs642189_19506729	rs642189
20	19602042	19602002	19602082	rs728173_19602042	rs728173
20	21116302	21116262	21116342	rs2024937_21116302	rs2024937
20	21177898	21177858	21177938	rs754332_21177898	rs754332
20	22964799	22964759	22964839	rs2257766_22964799	rs2257766
20	29843182	29843142	29843222	rs6141536_29843182	rs6141536
20	32890337	32890297	32890377	rs1205366_32890337	rs1205366
20	35478142	35478102	35478182	rs11697412_35478142	rs11697412
20	36971119	36971079	36971159	rs1780615_36971119	rs1780615
20	39924630	39924590	39924670	rs6129804_39924630	rs6129804
20	41759541	41759501	41759581	rs947206_41759541	rs947206
20	41956920	41956880	41956960	rs6073049_41956920	rs6073049
20	44901836	44901796	44901876	rs2425835_44901836	rs2425835
20	48451129	48451089	48451169	rs6095681_48451129	rs6095681
20	51970961	51970921	51971001	rs200630_51970961	rs200630
20	52776841	52776801	52776881	rs912505_52776841	rs912505
20	55178081	55178041	55178121	rs4811719_55178081	rs4811719
20	58054448	58054408	58054488	rs6100460_58054448	rs6100460
20	58196424	58196384	58196464	rs6015534_58196424	rs6015534
20	59928005	59927965	59928045	rs11698886_59928005	rs11698886
20	60426113	60426073	60426153	rs6061867_60426113	rs6061867
21	17798960	17798920	17799000	rs11088585_17798960	rs11088585
21	20195202	20195162	20195242	rs2825168_20195202	rs2825168
21	23729987	23729947	23730027	rs2827436_23729987	rs2827436
21	27340301	27340261	27340341	rs454312_27340301	rs454312
21	28399182	28399142	28399222	rs233621_28399182	rs233621
21	31252311	31252271	31252351	rs464500_31252311	rs464500
21	31384297	31384257	31384337	rs2832533_31384297	rs2832533
21	32766747	32766707	32766787	rs845687_32766747	rs845687
21	37557474	37557434	37557514	rs2835302_37557474	rs2835302
21	37954722	37954682	37954762	rs412510_37954722	rs412510
21	39625779	39625739	39625819	rs8129186_39625779	rs8129186
21	41326577	41326537	41326617	rs720566_41326577	rs720566
21	41918958	41918918	41918998	rs1554936_41918958	rs1554936
21	42462188	42462148	42462228	rs733428_42462188	rs733428
21	43174436	43174396	43174476	rs6586235_43174436	rs6586235
21	43995923	43995883	43995963	rs430807_43995923	rs430807
22	19053406	19053366	19053446	rs2238749_19053406	rs2238749
22	21135763	21135723	21135803	rs165583_21135763	rs165583
22	22535137	22535097	22535177	rs713644_22535137	rs713644
22	25494744	25494704	25494784	rs1883278_25494744	rs1883278
22	25770790	25770750	25770830	rs133216_25770790	rs133216
22	26388144	26388104	26388184	rs916424_26388144	rs916424
22	26790885	26790845	26790925	rs4239922_26790885	rs4239922
22	27561500	27561460	27561540	rs738156_27561500	rs738156
22	29414001	29413961	29414041	rs2347790_29414001	rs2347790
22	30937307	30937267	30937347	rs5749122_30937307	rs5749122
22	33828996	33828956	33829036	rs5998941_33828996	rs5998941
22	40098844	40098804	40098884	rs4820389_40098844	rs4820389
22	41461836	41461796	41461876	rs4821995_41461836	rs4821995
22	44445659	44445619	44445699	rs2267600_44445659	rs2267600
22	45134197	45134157	45134237	rs132410_45134197	rs132410
22	45714937	45714897	45714977	rs6006984_45714937	rs6006984
22	49026453	49026413	49026493	rs738686_49026453	rs738686
22	49370834	49370794	49370874	rs9628100_49370834	rs9628100
X	451142	451102	451182	rs6645103_451142	rs6645103
X	3085464	3085424	3085504	rs4892924_3085464	rs4892924
X	5699394	5699354	5699434	rs996407_5699394	rs996407
X	8703411	8703371	8703451	rs5978265_8703411	rs5978265
X	13078775	13078735	13078815	rs5935490_13078775	rs5935490
X	15172189	15172149	15172229	rs1031914_15172189	rs1031914
X	22516340	22516300	22516380	rs5925700_22516340	rs5925700
X	25314722	25314682	25314762	rs1904925_25314722	rs1904925
X	25648157	25648117	25648197	rs3922856_25648157	rs3922856
X	26693505	26693465	26693545	rs5986635_26693505	rs5986635
X	32172584	32172544	32172624	rs1718052_32172584	rs1718052
X	39945625	39945585	39945665	rs12687359_39945625	rs12687359
X	49070813	49070773	49070853	rs2071317_49070813	rs2071317
X	69254760	69254720	69254800	rs5936531_69254760	rs5936531
X	71788870	71788830	71788910	rs3817725_71788870	rs3817725
X	73434947	73434907	73434987	rs174211_73434947	rs174211
X	86830845	86830805	86830885	rs968971_86830845	rs968971
X	92181907	92181867	92181947	rs11091840_92181907	rs11091840
X	93324980	93324940	93325020	rs1999923_93324980	rs1999923
X	93434435	93434395	93434475	rs1736839_93434435	rs1736839
X	97019201	97019161	97019241	rs1481156_97019201	rs1481156
X	106444209	106444169	106444249	rs6523931_106444209	rs6523931
X	115503918	115503878	115503958	rs7057233_115503918	rs7057233
X	122696563	122696523	122696603	rs4825872_122696563	rs4825872
X	125318941	125318901	125318981	rs5933384_125318941	rs5933384
X	125499336	125499296	125499376	rs929019_125499336	rs929019
X	132127845	132127805	132127885	rs1018794_132127845	rs1018794
X	132467723	132467683	132467763	rs2266802_132467723	rs2266802
X	140519367	140519327	140519407	rs5907921_140519367	rs5907921
X	145042104	145042064	145042144	rs5919974_145042104	rs5919974
X	145961889	145961849	145961929	rs2225832_145961889	rs2225832
X	147332680	147332640	147332720	rs6540406_147332680	rs6540406
X	149924738	149924698	149924778	rs6627327_149924738	rs6627327
Y	2655301	2655261	2655341	SRY_2655301	SRY
Y	2829501	2829461	2829541	ZFY_2829501	ZFY
Y	4971413	4971373	4971453	rs2571673_4971413	rs2571673
Y	5258382	5258342	5258422	rs2437447_5258382	rs2437447
Y	6111397	6111357	6111437	TTTY23_6111397	TTTY23
Y	6736201	6736161	6736241	AMELY_6736201	AMELY
Y	7194101	7194061	7194141	PRKY_7194101	PRKY
Y	9238659	9238619	9238699	TSPY4_9238659	TSPY4
Y	14891501	14891461	14891541	USP9Y_14891501	USP9Y
Y	19370916	19370876	19370956	rs16980598_19370916	rs16980598
Y	21897299	21897259	21897339	KDM5D_21897299	KDM5D
Y	22930752	22930712	22930792	RPS4Y2_22930752	RPS4Y2
Y	25310951	25310911	25310991	DAZ1_25310951	DAZ1

## Sheet: microRNA
microRNA	Chromosome	Start_hg19	End_hg19
MIR1267	13	108183519	108183596
MIR142	17	56408593	56408679
MIR516A1	19	54259995	54260084
MIR516A2	19	54264387	54264476
MIR516B1	19	54240099	54240188
MIR516B2	19	54228696	54228780
MIR632	17	30677128	30677221
MIRN891A	X	145109312	145109390
