# Supplementary material for: Low Rate of Germline Investigation for Variants of Suspected Germline Origin Detected During the Diagnostic Work‐Up of Myeloid Neoplasms
Source: EJHaem. 2025 Dec 16;6(6):e70206. doi: 10.1002/jha2.70206 (PMC12707176; doi:10.1002/jha2.70206)
Supplement: Supplementary file 4 — Supporting File 1 [file JHA2-6-e70206-s001.xlsm]

## Sheet: Variant Directory
All patients with at least one pathogenic or likely pathogenic variant in a gene of interest (GOI) with VAF% ≥30.
Patient ID	P/LP (Total)	Gene	c.DNA	Protein change	VAF%	Double-hit	c.DNA	Protein change	VAF%
#001	1	TET2	NM_001127208.2:c.4138C>T	p.H1380Y	57
#005	1	RUNX1	NM_001754.4 c.548_558delCACCGCAAGTC	p.P183fs*26	33
#014	1	RUNX1	NM_001754.4:c.1417G>T	p.E473*	47
#017	1	RUNX1	NM_001754.4:c.610C>T	p.R204*	34
#018	2	TET2	NM_001127208.2:c.3723delT	p.D1242fs*11	78
		NF1	NM_000267.3:c.4168C>T	p.L1390F	35
#027	1	TET2	NM_001127208.2:c.2276delC	p.T759fs*54	83
#029	1	CSF3R	NM_172313.3:c.2235delC	p.T746fs*34	48
#032	1	MPL	NM_005373.2:c.305G>C	p.R102P	46
#035	1	TET2	NM_001127208.2:c.2746C>T	p.Q916*	38
#037	1	TET2	NM_001127208.2:c.4312A>T	p.K1438*	46	TET2	NM_001127208.2:c.1294G>T	p.E432*	31
#044	1	TP53	NM_000546.5:c.434T>A	p.L145Q	47
#050	1	TET2	NM_001127208.2:c.3698G>A	p.W1233*	42
#053	2	TP53	NM_000546.5 c.527G>T	p.C176F	58
		RUNX1	NM_001754.4 c.332C>A	p.T111N	94
#059	2	TP53	NM_000546.5:c.451C>T	p.P151S	60
		NF1	NM_000267.3:c.889-2A>T	p.?	40
#061	1	TET2	NM_001127208. 2 c. 1292_1294delTAGinsCT	p.L431fs*16	43	TET2	NM_001127208.2:c.1965dupA	p.P656fs*25	41
#067	1	DDX41	NM_016222.4:c.936-1G>A	p.?	48
#069	2	RUNX1	NM_001754.4:c.1087_1088dupGG	p.I364fs*?	38
		MPL	NM_005373.2:c.1775G>A	p.R592Q	38	MPL	NM_005373.2:c.1771T>G	p.Y591D	31
#072	2	NRAS	NM_002524.5:c.179G>A	p.G60E	30
		TET2	NM_001127208.2:c.3821_3822delAG	p.Q1274fs*25	31
#077	1	TP53	NM_000546.5:c.273G>A	p.W91*	90
#082	1	TET2	NM_001127208.2:c.5439delA	p.G1814fs*6	47
#088	1	TET2	NM_001127208.2 c.4139A>T	p.H1380L	98
#091	1	MPL	NM_005373.2:c.1544G>T	p.W515L	37
#096	1	TP53	NM_000546.5:c.711G>A	p.M237I	64
#097	2	RUNX1	NM_001754.4:c.958C>T	p.R320*	44
		TET2	NM_001127208.2:c.220delG	p.V74*	48	TET2	NM_001127208.2:c.3799G>T	p.E1267*	48
#101	1	TET2	NM_001127208.2:c.5618T>C	p.I1873T	41
#110	1	TET2	NM_001127208.2:c.5185delA	p.M1729fs*16	48
#118	1	TET2	NM_001127208.2:c.4043A>C	p.Q1348P	45
#127	1	TP53	NM_000546.6 c.672+1G>A	p.?	92
#132	1	CEBPA	NM_004364.5:c.213delC	p.A72fs*88	55
#137	1	NRAS	NM_002524.5:c.35G>A	p.G12D	39
#138	1	TET2	NM_001127208.2:c.3733_3737del	p.Y1245fs*21	45
#140	1	DDX41	NM_016222.4 c.1016G>A	p.R339H	47
#143	1	TP53	NM_000546.6 c.824G>A	p.C275Y	57
#151	1	TET2	NM_001127208.2 c.2890C>T	p.Q964*	43
#152	1	TET2	NM_001127208.2 c.2884delC	p.Q962fs*45	48
#155	1	TET2	NM_001127208.2:c.4892_4893delAT	p.Y1631fs*29	32
#159	1	KRAS	NM_004985.5:c.35G>A	p.G12D	46
#160	1	TET2	NM_001127208.2 c.2233C>T	p.Q745*	36	TET2	NM_001127208.2 c.2484C>A	p.C828*	34
#163	2	CBL	NM_005188.4:c.1112A>G	p.Y371C	51
		TET2	NM_001127208.2:c.3500+1G>T	p.?	43
#165	1	TET2	NM_001127208.2:c.694C>T	p.Q232*	48	TET2	NM_001127208.2:c.4874dupA	p.N1625fs*36	46
#166	1	TET2	NM_001127208.2:c.5618T>C	p.I1873T	74
#167	1	KRAS	NM_004985.5:c.34_35delinsTC	p.G12S	38
#170	1	RUNX1	NM_001754.5:c..351+1G>A	p.?	44
#176	1	TET2	NM_001127208.2:c.3782G>A	p.R1261H	49
#179	1	TP53	NM_000546.6:c.156_157insG	p.W53Vfs*4	38
#180	1	TET2	NM_001127208.2:c.2570delA	p.N857fs*16	46	TET2	NM_001127208.2:c.1561delA	p.S521fs*12	45
#182	1	TET2	NM_001127208.3:c.5711A>G	p.H1904R	46
#184	1	TP53	NM_000546.6:c.438G>A	p.W146*	56
#187	1	TP53	NM_000546.6:c.712T>C	p.C238R	55
#189	1	NRAS	NM_002524.5:c.35G>A	p.G12D	41
#198	1	TET2	NM_001127208.2:c.5618T>C	p.I1873T	50
#201	1	TET2	NM_001127208.2:c.3640C>T	p.R1214W	49	TET2	NM_001127208.2:c.5641C>A	p.H1881N	44
#204	1	TET2	NM_001127208.2:c.5650A>G	p.T1884A	43	TET2	NM_001127208.2:c.5664delT	p.N1890fs*18	41
#206	1	TP53	NM_000546.6:c.524G>A	p.R175H	78
#210	2	RUNX1	NM_001754.5:c.602G>A	p.R201Q	44
		TET2	NM_001127208.2:c.751dupG	p.A251fs*3	36
#213	1	TET2	NM_001127208.2:c.3845G>A	p.G1282D	42	TET2	NM_001127208.2:c.5666C>G	p.P1889R	39
#214	1	TP53	NM_000546.6:c.743G>A	p.R248Q	97
#227	1	TET2	NM_001127208.2:c.4183-1G>T	p.?	78
#239	1	TET2	NM_001127208.2:c.1645delA	p.T549fs*12	47	TET2	NM_001127208.2:c.1771C>T	p.Q591*	42
#242	1	GATA2	NM_032638.5:c.961C>T	p.L321F	46
#244	1	TP53	NM_000546.6:c.916C>T	p.R306*	75
#250	1	TP53	NM_000546.6:c.994-2A>G	p.?	78
#254	1	TET2	NM_001127208.2:c.3852delC	p.F1285fs*78	78
#255	1	TET2	NM_001127208.2:c.1648C>T	p.R550*	46	TET2	NM_001127208.2:c.4552del	p.S1518fs*53	42
#258	1	TP53	NM_000546.6:c.981T>A	p.Y327*	43
#259	2	RUNX1	NM_001754.5:c.319C>T	p.R107C	40
		TET2	NM_001127208.2:c.5618T>C	p.I1873T	46
#263	1	TP53	NM_000546.6:c.584T>C	p.I195T	41	TP53	NM_000546.6:c.659A>G	p.Y220C	37
#265	1	TET2	NM_001127208.2:c.2031_2032delTG	p.C677fs*3	42
#267	1	RUNX1	NM_001754.5:c.601C>T	p.R201*	43
#273	1	NRAS	NM_002524.5:c.38G>A	p.G13D	44
#274	1	TET2	NM_001127208.2 c.3804-1G>A	p.?	49	TET2	NM_001127208.2 c.759delC	p.N253fs*40	45
#276	1	TET2	NM_001127208.2 c.2079delA	p.K693fs*7	47	TET2	NM_001127208.2 c.1284_1285delTG	p.G429fs*13	36
#281	1	TET2	NM_001127208.2:c.1454_1455dupTG	p.N486*	73
#283	2	TET2	NM_001127208.2:c.3781C>T	p.R1261C	45	TET2	NM_001127208.2:c.4729_4732delAGTC	p.S1577fs*18	43
		CBL	NM_005188.4:c.1100A>C	p.Q367P	30
#284	1	TET2	NM_001127208.2:c.4317dupA	p.R1440fs*38	49	TET2	NM_001127208.2:c.5034_5047delinsCTGGTA	p.Y1679fs*5	36
#286	1	CEBPA	NM_004364.5:c.917_931dup	p.R306_T310dup	48	CEBPA	NM_004364.5:c.187_191del	p.D63fs*43	38
#287	1	RUNX1	NM_001754.5:c.338C>T	p.P113L	93
#291	1	TET2	NM_001127208.2:c.1188del	p.T397fs*30	45
#297	1	TET2	NM_001127208.2:c.2674C>T	p.Q892*	49
#298	2	CEBPA	NM_004364.5:c.267_268dup	p.K90fs*71	45	CEBPA	NM_004364.5:c.906_920dup	p.K302_R306dup	43
		GATA2	NM_032638.5:c.962T>C	p.L321P	44
#300	1	TP53	NM_000546.6:c.862_866dupAATCT	p.R290fs*57	42	TP53	NM_000546.6:c.375G>A	p.T125T	41
#303	3	TP53	NM_000546.6:c.524G>A	p.R175H	74
		MPL	NM_005373.3:c.1543_1544delinsGC	p.W515A	86
		TET2	NM_001127208.2:c.5725G>T	p.E1909*	46
#304	2	RUNX1	NM_001754.5:c.749dupG	p.A251fs*10	40
		CSF3R	NM_156039.3:c.1853C>T	p.T618I	44
#306	1	RUNX1	NM_001754.5:c.496C>T	p.R166*	43
#307	1	TET2	NM_001127208.2:c.419dup	p.N140fs*7	30
#310	1	TP53	NM_000546.6:c.430C>T	p.Q144*	44
#314	1	RUNX1	NM_001754.5:c.610C>T	p.R204*	49	RUNX1	NM_001754.5:c.485G>A	p.R162K	42
#317	1	NRAS	NM_002524.5 c.182A>G	p.Q61R	32
#325	1	TET2	NM_001127208.3:c.4621C>T	p.Q1541*	46	TET2	NM_001127208.3:c.3732_3733del	p.Y1245fs*22	44
#329	1	TET2	NM_001127208.3:c.4824_4825insATTCATAT	p.L1609fs*4	87
#331	1	NRAS	NM_002524.5 c.35G>C	p.G12A	78
#332	1	TP53	NM_000546.6:c.488A>G	p.Y163C	54
#333	2	RUNX1	NM_001754.5:c.319C>T	p.R107C	41
		TET2	NM_001127208.3:c.2626C>T	p.Q876*	47	TET2	NM_001127208.3:c.3763_3764dup:	p.G1256fs*11	41
#343	1	RUNX1	NM_001754.5:c.290_291insTA	p.L98fs*25	92
#345	1	TET2	NM_001127208.3:c.756_757insTATTT	p.N253fs*42	45
#348	1	TET2	NM_001127208.3:c.5322_5323dup	p.S1775fs*46	37
#355	2	CBL	NM_005188.4:c.1222T>C	p.W408R	87
		TET2	NM_001127208.3:c.2308delC	p.Q770fs*43	50	TET2	NM_001127208.3:c.4853dupA	p.Y1618*	46
#356	1	TP53	NM_000546.6:c.559+1G>A	p.?	83
#358	1	TET2	NM_001127208.3:c.5618T>C	p.I1873T	47	TET2	NM_001127208.3:c.3091_3100delinsT	p.H1031_Q1034delins*	46
#366	1	TP53	NM_000546.6:c.818G>A	p.R273H	57
#370	1	TET2	NM_001127208.3:c.2596C>T	p.Q866*	45
#376	1	TET2	NM_001127208.3:c.4664delA	p.E1555fs*16	45	TET2	NM_001127208.3:c.5182G>T	p.E1728*	40
#377	1	TET2	NM_001127208.3:c.822del	p.N275fs*18	42
#381	1	RUNX1	NM_001754.5:c.485G>A	p.R162K	85
#382	2	RUNX1	NM_001754.5:c.866_867dupGA	p.S290fs*22	44
		NRAS	NM_002524.5:c.35G>A	p.G12D	49
#384	1	TP53	NM_000546.6:c.526T>A	p.C176S	86
#385	1	TET2	NM_001127208.3:c.234delT	p.F78fs*17	69
#386	1	RUNX1	NM_001754.5:c.320G>T	p.R107L	36
#392	1	NF1	NM_000267.3:c.2033delC	p.P678fs*10	48
#402	2	TP53	NM_000546.6:c.706T>G	p.Y236D	89
		NF1	NM_000267.3:c.4537C>T	p.R1513*	53
#403	1	TET2	NM_001127208.3:c.1918C>T	p.Q640*	40
#417	1	TP53	NM_000546.6:c.517G>A	p.V173M	64
#420	1	TET2	NM_001127208.3:c.685dupA	p.T229fs*25	43	TET2	NM_001127208.3:c.2890C>T	p.Q964*	42
#422	1	TET2	NM_001127208.3:c.2147C>G	p.S716*	42	TET2	NM_001127208.3 c.3781C>T	p.R1261C	40
#423	1	NRAS	NM_002524.5:c.38G>A	p.G13D	39
#428	1	TET2	NM_001127208.3:c.4390dupT	p.C1464fs*14	60
#434	1	TET2	NM_001127208.3:c.1448delA	p.N483fs*3	43
#438	1	TET2	NM_001127208.3:c.1243delG	p.V415fs*12	42
#442	2	RUNX1	NM_001754.5:c.236delT	p.V79fs*43	48
		CBL	NM_005188.4:c.1151G>A	p.C384Y	88
#447	2	TET2	NM_001127208.3:c.5391dupA	p.S1798fs*8	47	TET2	NM_001127208.3:c.2786delC	p.P929fs*24	46
		KRAS	NM_004985.5:c.35G>A	p.G12D	36
#448	1	TET2	NM_001127208.3:c.1648C>T	p.R550*	48	TET2	NM_001127208.3:c.3404G>A	p.C1135Y	41
#449	1	TET2	NM_001127208.3:c.4546C>T	p.R1516*	48	TET2	NM_001127208.3:c.1973dupA	p.H658fs*23	46
#454	2	NRAS	NM_002524.5:c.37G>T	p.G13C	46
		TET2	NM_001127208.3:c.1692G>A	p.W564*	45
#457	1	CBL	NM_005188.4:c.1250C>A	p.P417H	96
#458	1	TP53	NM_000546.6:c.427G>A	p.V143M	30
#461	1	TET2	NM_001127208.3:c.5337_5342delinsTGCT	p.L1780Afs*8	45	TET2	NM_001127208.3:c.4210C>T	p.R1404*	41
#465	1	TET2	NM_001127208.3:c.2862G>A	p.W954*	50	TET2	NM_001127208.3:c.3628delC	p.L1210fs*16	47
#471	1	TET2	NM_001127208.3:c.5885C>T	p.P1962L	47
#472	1	TET2	NM_001127208.3:c.2347G>T	p.E783*	47
#476	1	CBL	NM_005188.4:c.1259G>A	p.R420Q	95
#478	2	NF1	NM_000267.3:c.1062+2T>A	p.?	41
		TET2	NM_001127208.3:c.3892T>C	p.C1298R	49
#480	1	RUNX1	NM_001754.5:c.434_467dup	p.R157fs*14	32
#481	1	KRAS	NM_004985.5:c.35G>A	p.G12D	32
#482	1	TP53	NM_000546.6:c.395A>G	p.K132R	32
#483	1	TP53	NM_000546.6:c.548C>G	p.S183*	61
#485	1	RUNX1	NM_001754.5:c.958C>T	p.R320*	48
#486	1	TP53	NM_000546.6:c.427G>A	p.V143M	46	TP53	NM_000546.6:c.646G>A	p.V216M	46
#497	1	RUNX1	NM_001754.5:c.319C>A	p.R107S	31
#503	1	ETV6	NM_001987.5:c.613dupC	p.L205fs*12	45
#505	1	TET2	NM_001127208.3:c.1720C>T	p.Q574*	37
#508	1	RUNX1	NM_001754.5:c.292del	p.L98fs*24	41
#516	1	TP53	NM_000546.6:c.329G>T	p.R110L	36	TP53	NM_000546.6:c.537T>G	p.H179Q	36
#520	1	NRAS	NM_002524.5:c.35G>A	p.G12D	40
#524	2	TET2	NM_001127208.3:c.2020C>T	p.Q674*	94
		NRAS	NM_002524.5:c.35G>T	p.G12V	39
#534	2	RUNX1	NM_001754.5:c.946_947insCT	p.E316fs*13	40
		PTPN11	NM_002834.5:c.1520C>A	p.T507K	30
#545	1	TET2	NM_001127208.3:c.5390T>G	p.L1797*	47
#547	1	TET2	NM_001127208.3:c.3262dup	p.S1088fs*16	33
#555	1	TP53	NM_000546.6:c.704delA	p.N235fs*12	43	TP53	NM_000546.6:c.379T>A	p.S127T	40
#560	3	MPL	NM_005373.3:c.391+5G>C	p.?	47
		TET2	NM_001127208.3:c.4182+2T>G	p.?	47	TET2	NM_001127208.3:c.3176C>G	p.S1059*
		RUNX1	NM_001754.5:c.1090_1103del	p.I364fs*?	37
#569	1	NF1	NM_000267.3:c.2033dupC	p.I679fs*21	42
#570	1	TET2	NM_001127208.3:c.2428C>T	p.Q810*	47
#571	1	TET2	NM_001127208.3:c.3763dup	p.Y1255fs*13	53
#577	1	TET2	NM_001127208.3:c.3894dup	p.K1299*	46	TET2	NM_001127208.3:c.1249C>T	p.Q417*	35
#578	1	RUNX1	NM_001754.5:c.1163C>A	p.S388*	47
#580	2	RUNX1	NM_001754.5:c.496C>G	p.R166G	42
		GATA2	NM_032638.5:c.599dup	p.S201*	47
#584	1	RUNX1	NM_001754.5:c.1036dup	p.R346Pfs*254	44
#586	1	TET2	NM_001127208.3:c.5001_5004del	p.K1669fs*25	49	TET2	NM_001127208.3:c.3718_3719del	p.L1240fs*2	45
#588	1	TP53	NM_000546.6:c.524G>A	p.R175H	71
#591	3	TP53	NM_000546.6:c.783-10_796del	p.S261fs*6	79
		NF1	NM_000267.3:c.2410-1G>T	p.?	77
		TET2	NM_001127208.3:c.4062_4063del	p.R1354fs*46	51
#592	1	CEBPA	NM_004364.5:c.934C>T	p.Q312*	42
#595	1	TET2	NM_001127208.3:c.685dup	p.T229fs*25	37	TET2	NM_001127208.3:c.3410_3411del	p.E1137fs*4	33
#597	2	TET2	NM_001127208.3:c.945del	p.Q317fs*30	96
		NRAS	NM_002524.5:c.179G>A	p.G60E	33
#599	1	TET2	NM_001127208.3:c.5540G>A	p.W1847*	45	TET2	NM_001127208.3:c.3813C>A	p.C1271*	43
#601	2	CEBPA	NM_004364.5:c.619C>T	p.Q207*	36
		TET2	NM_001127208.3:c.1794_1797del	p.N598fs*2	34	TET2	NM_001127208.3:c.1699_1703del	p.L567fs*14	31
#603	1	TET2	NM_001127208.3:c.2233C>T	p.Q745*	49
#605	1	TET2	NM_001127208.3:c.4507G>T	p.E1503*	49	TET2	NM_001127208.3:c.4035T>G	p.Y1345*	49
#608	1	TET2	NM_001127208.3:c.2117delA	p.Q706fs*45	44	TET2	NM_001127208.3:c.4182+1G>A	p.?	39
#616	1	TET2	NM_001127208.3:c.3263C>A	p.S1088*	40	TET2	NM_001127208.3:c.3380_3381del	p.Q1127fs*2	34
#617	1	TET2	NM_001127208.3:c.4850dup	p.Y1618fs*43	88
#620	2	CBL	NM_005188.4:c.1111T>C	p.Y371H	34
		TET2	NM_001127208.3:c.483dup	p.D162fs*9	45	TET2	NM_001127208.3:c.3782G>A	p.R1261H	45
#624	1	TET2	NM_001127208.3:c.4133G>T	p.C1378F	97
#625	1	TP53	NM_000546.6:c.659A>G	p.Y220C	43
#627	1	TET2	NM_001127208.3:c.1630C>T	p.R544*	48	TET2	NM_001127208.3:c.3802_3803+2del	p.R1269fs*30	46
#634	2	NRAS	NM_002524.5:c.181C>A	p.Q61K	50
		TET2	NM_001127208.3:c.5641C>T	p.H1881Y	50
#640	1	TET2	NM_001127208.3:c.949C>T	p.Q317*	49
#644	1	TET2	NM_001127208.3:c.3817T>A	p.C1273S	37
#647	1	TET2	NM_001127208.3:c.1648C>T	p.R550*	43	TET2	NM_001127208.3:c.1989dupC	p.K664fs*17	35
#648	2	TP53	NM_000546.6:c.818G>A	p.R273H	74
		NRAS	NM_002524.5:c.182A>G	p.Q61R	36
#649	1	TP53	NM_000546.6:c.332T>C	p.L111P	40	TP53	NM_000546.6:c.581T>A	p.L194H	39
#651	1	TET2	NM_001127208.3:c.2746C>T	p.Q916*	31	TET2	NM_001127208.3:c.3863G>A	p.G1288D	30
#652	1	TP53	NM_000546.6:c.993+1G>A	p.?	84
#654	2	RUNX1	NM_001754.5:c.958C>T	p.R320*	49	RUNX1	NM_001754.5:c.485G>A	p.R162K	43
		TET2	NM_001127208.3:c.1842dup	p.L615fs*23	90
#656	1	TET2	NM_001127208.3:c.664_665delCA	p.H222fs*2	50
#658	1	TET2	NM_001127208.3:c.2381C>A	p.S794*	45
#666	1	TP53	NM_000546.6:c.844C>T	p.R282W	36
#667	1	TP53	NM_000546.6:c.523C>G	p.R175G	36
#672	1	TET2	NM_001127208.3:c.1535del	p.L512fs*21	41
#675	1	TET2	NM_001127208.3:c.1021del	p.Q341fs*6	48
#676	2	CBL	NM_005188.4:c.1211G>T	p.C404F	65
		TET2	NM_001127208.3:c.822del	p.N275fs*18	51
#697	2	TP53	NM_000546.6:c.818G>A	p.R273H	47
		TET2	NM_001127208.3:c.1630C>T	p.R544*	48	TET2	NM_001127208.3:c.4210C>T	p.R1404*	47
#706	1	MPL	NM_005373.3:c.1543_1552delinsAAAA	p.W515_P518delinsKT	91
#707	2	RUNX1	NM_001754.5:c.493G>A	p.G165S	37
		TET2	NM_001127208.3:c.2827C>T	p.Q943*	34
#708	1	RUNX1	NM_001754.5:c.496C>G	p.R166G	45
#709	2	RUNX1	NM_001754.5:c.308C>G	p.P103R	48
		TET2	NM_001127208.3:c.2872C>T	p.Q958*	46
#711	1	KRAS	NM_004985.5:c.35G>A	p.G12D	39
#713	2	CSF3R	NM_156039.3:c.2296C>T	p.Q766*	40
		TET2	NM_001127208.3:c.3195del	p.T1066fs*16	50	TET2	NM_001127208.3:c.4737T>A	p.Y1579*	35
#715	2	TP53	NM_000546.6:c.638G>A	p.R213Q	81
		NRAS	NM_002524.5:c.182A>C	p.Q61P	56
#716	1	TET2	NM_001127208.3:c.1354G>T	p.E452*	49
#717	1	TP53	NM_000546.6:c.584T>A	p.I195N	43
#720	1	ETV6	NM_001987.5:c.203_204insC	p.Q68fs*7	39
#726	1	GATA2	NM_032638.5:c.593dup	p.S201*	45
#727	1	TP53	NM_000546.6:c.548C>G	p.S183*	37	TP53	NM_000546.6:c.832C>T	p.P278S	37
#731	1	RUNX1	NM_001754.5:c.1070del	p.P357fs*237	37
#732	1	TET2	NM_001127208.3:c.1471C>T	p.Q491*	43
#738	1	TET2	NM_001127208.3:c.2461C>T	p.Q821*	49
#740	1	TET2	NM_001127208.3:c.5618T>C	p.I1873T	36	TET2	NM_001127208.3:c.2749C>T	p.Q917*	36
#744	1	DDX41	NM_016222.4:c.517G>A	p.G173R	50
#748	2	RUNX1	NM_001754.5:c.1189del	p.Q397fs*?	47
		TET2	NM_001127208.3:c.5618T>C	p.I1873T	46
#749	1	TP53	NM_000546.6:c.818G>T	p.R273L	44
#755	1	TET2	NM_001127208.3: c.4317dupA	p.R1440fs*38	40
#757	3	RUNX1	NM_001754.5: c.967dupA	p.T323fs*?	54
		PTPN11	NM_002834.5: c.922A>G	p.N308D	42
		TET2	NM_001127208.3: c.4075C>T	p.R1359C	46	TET2	NM_001127208.3: c.1648C>T	p.R550*	42
#763	1	TET2	NM_001127208.3:c.4210C>T	p.R1404*	36
#766	1	TET2	NM_001127208.3:c.5650A>G	p.T1884A	41	TET2	NM_001127208.3:c.2746C>T	p.Q916*	40
#767	1	TET2	NM_001127208.3:c.3955-1G>A	p.?	78

## Sheet: Summary
Patients (n=) with pathogenic or likely pathogenic variants in each GOI
GOI	VAF (%) ≥40	VAF (%) ≥30 and <40	Double-hit VAF ≥30
CBL	6	2	0
CEBPA	4	1	2
CSF3R	3	0	0
DDX41	3	0	0
ETV6	1	1	0
GATA2	4	0	0
KRAS	1	4	0
NF1	6	1	0
PTPN11	1	1	0
RUNX1	27	9	2
NRAS	8	7	0
MPL	4	2	1
TET2	102	16	45
TP53	37	7	7
